# Supplementary material for: Knowledge, attitudes, and self-reported practices regarding cholera among six MENA countries following cholera outbreaks in the region
Source: BMC Public Health. 2025 Feb 18;25:674. doi: 10.1186/s12889-025-21731-6 (PMC11837374; doi:10.1186/s12889-025-21731-6)
Supplement: Supplementary file 2 — Supplementary Material 2 [file 12889_2025_21731_MOESM2_ESM.xlsx]

## Sheet: Sheet1
Country of Residence	Nationality	Sex	Age	Marital Status	Educational Level	Employment status	Occupation	Do you have children	Living with an elderly relative	number of family members (including the participant) with the range	Participation in food preparation	Chronic.diseases	Monthly income	Self-assessment of food safety knowledge	Food.safety.knowledge.source	Hear about cholera before	hear about cholera outbreak in some Arabic countries	source of information about cholera outbreaks	Infection of the participants with cholera during the outbreak	Need for hospitalization	Days of hospitalization	Mortality of relatives due to cholera	Infection of the participants’ relatives with cholera during the outbreak	How many of your relatives got cholera	Need of the participants’ relatives for hospitalization	duration of relatives hospitalization	What will you do if you or one of your family members get infected with cholera	Cholera causative.organism	Age mostly affected by cholera	Most of the cases are asymptomatic	Route of cholera vaccine administration	Raw or undercooked fish and seafood	Contaminated water	Patients blood	Contaminated unwashed vegetables and fruits	Disruption of the water distribution system	sexual contact	Contaminated street-vended food and beverages	Pets	polluted.air	Uncovered food potentially contaminated by insects and flies	Overcrowded.places	Fever	Respiratory system	Watery diarrhea	Nausea and vomiting	Severe dehydration	Inflamed joints	Itching
5	5	2	24	1	5	1	3	0	1	4	1	0	3	3	50	0
2	2	2	26	1	4	2	2	0	1	5	1	0	1	3	4	0
6	6	2	27	1	4	1	2	0	1	5	1	0	2	2	2	0
1	1	2	25	1	4	2	2	0	1	3	1	0	2	5	4	0
6	6	2	53	2	3	1	2	1	0	11	1	2	2	3	3	0
4	4	2	26	1	4	1	7	0	1	4	0	0	1	3	2	0
1	1	2	24	2	4	2	1	1	1	5	1	0	0	3	3	0
1	1	2	25	2	4	2	1	1	1	3	1	0	3	3	4	0
5	4	2	25	2	2	2	1	1	0	3	1	4	1	3	2	0
5	5	2	35	2	3	2	1	0	1	3	1	0	0	3	5	0
1	1	2	22	2	3	2	1	1	1	4	1	0	1	2	2	0
5	5	2	35	3	4	2	1	1	0	4	1	0	0	4	3	0
6	6	2	22	1	4	1	2	0	0	6	1	0	2	3	1	0
5	5	2	20	1	4	2	1	0	1	8	1	0	1	2	2	0
5	5	2	40	1	5	1	3	0	1	8	1	0	1	3	50	0
5	5	1	27	1	4	1	7	0	1	4	1	0	1	4	3	0
6	6	2	29	2	4	1	3	0	1	4	1	0	0	3	5	0
1	1	2	32	1	4	1	3	0	1	2	1	0	0	4	4	0
1	1	2	29	2	2	2	1	1	1	5	1	0	1	2	2	0
3	3	2	33	2	5	1	4	1	0	4	1	2	2	2	4	0
3	3	2	17	1	3	2	1	0	1	7	0	0	1	3	4	0
3	3	2	22	1	4	2	1	0	1	3	0	0	0	3	3	0
3	3	2	44	2	5	1	3	1	0	7	1	0	3	2	3	0
3	3	1	17	1	3	2	1	0	1	4	0	0	0	3	3	0
3	3	2	33	2	4	1	6	1	0	4	0	2	1	3	5	0
6	6	1	33	2	3	1	7	1	1	9	1	0	0	3	3	0
1	1	1	28	1	4	1	2	0	1	4	1	0	2	3	6	0
5	5	2	31	2	3	2	1	1	0	5	1	0	1	1	2	0
6	6	1	50	2	5	1	9	1	1	11	0	4	1	3	2	0
1	1	2	25	1	4	2	1	0	1	5	0	7	1	3	50	0
5	5	2	42	1	5	1	3	0	1	2	1	0	1	3	50	0
1	1	2	18	1	3	2	1	0	1	5	1	0	1	4	4	0
1	1	2	20	1	4	2	1	0	1	7	1	0	0	3	2	0
1	1	2	15	1	3	2	3	0	1	6	1	0	3	4	5	0
1	1	2	23	1	4	1	9	0	1	4	1	0	1	3	2	0
1	1	1	23	1	4	1	9	0	1	7	1	0	2	1	6	0
5	5	1	33	1	1	1	9	0	1	11	0	0	3	3	50	0
6	6	1	99	2	1	3	8	1	0	11	0	0	3	5	6	0
5	5	2	42	2	5	1	3	1	0	5	1	0	0	3	50	0
5	5	2	31	1	4	1	3	0	1	3	1	50	1	3	50	0
3	3	2	22	1	4	2	1	0	1	6	0	0	1	3	3	0
3	3	1	21	1	4	2	1	0	1	2	0	0	1	3	50	0
3	3	1	27	2	4	1	3	1	1	4	1	1	3	2	50	0
3	3	1	27	2	4	2	2	0	0	6	0	2	1	3	50	0
3	3	1	44	2	5	3	4	0	0	4	1	6	3	2	5	0
3	3	1	17	1	2	2	1	0	0	5	0	0	1	2	50	0
3	3	2	29	2	4	2	1	1	0	7	1	4	1	1	3	0
3	3	1	22	1	4	2	1	0	1	4	0	0	0	3	2	0
1	1	1	28	2	4	1	2	0	1	8	0	0	1	3	2	0
1	1	1	25	1	4	2	7	0	1	7	1	0	2	3	3	0
1	1	2	25	2	4	2	1	1	1	5	1	0	2	2	4	0
1	1	2	24	1	4	1	3	0	1	6	1	0	2	2	4	0
1	1	1	35	2	2	1	2	1	0	5	1	2	2	4	6	0
1	2	1	70	3	1	3	5	0	0	10	0	9	0	5	1	0
1	1	1	27	1	4	1	7	0	1	4	1	4	2	3	6	0
1	1	1	25	1	4	1	3	0	1	5	1	0	1	2	4	0
1	1	2	22	1	4	2	2	0	1	3	1	0	1	2	50	0
1	1	1	22	1	4	2	1	0	1	3	1	0	2	1	2	0
4	4	2	27	1	4	1	3	0	1	3	1	0	0	2	4	0
1	1	1	23	1	4	2	1	0	0	2	1	0	0	2	50	0
1	1	2	32	2	4	1	3	1	1	5	1	0	0	3	3	0
1	1	1	26	1	4	1	9	0	1	3	1	2	1	3	2	0
1	1	2	27	2	4	2	1	1	1	6	1	0	2	3	50	0
1	1	2	36	2	3	2	1	1	0	4	1	0	0	2	50	0
1	1	2	18	1	3	2	1	0	1	3	1	4	3	2	3	0
1	1	2	24	1	4	2	1	0	0	5	1	0	1	3	4	0
1	1	1	22	1	4	2	1	0	1	5	0	0	1	3	50	0
1	1	1	22	1	4	1	2	0	1	6	0	0	0	3	3	0
1	1	2	28	2	4	2	1	1	0	4	1	0	0	4	4	0
1	1	1	25	1	4	2	1	0	0	6	0	0	1	3	50	0
1	1	1	24	1	4	1	9	0	1	3	0	2	3	3	2	0
3	3	1	33	2	5	1	4	0	1	8	1	2	3	3	4	0
3	3	1	22	1	4	2	1	0	0	7	0	2	0	2	4	0
3	3	2	22	2	2	2	4	1	0	5	1	3	1	2	50	0
3	3	2	44	2	5	3	6	0	0	5	0	50	1	3	50	0
1	1	2	24	1	4	2	1	0	0	5	0	0	2	3	50	0
6	6	1	48	2	4	2	1	1	0	7	0	2	0	2	4	0
6	6	2	23	2	4	2	1	1	0	3	1	0	2	3	2	0
1	1	2	18	1	4	2	1	0	1	5	1	0	2	3	2	0
1	50	2	18	1	4	2	1	0	0	2	1	0	2	4	2	0
1	1	2	18	1	4	2	2	0	1	7	1	0	3	1	2	0
2	2	1	36	2	4	1	7	1	0	2	0	0	2	3	2	0
1	1	1	28	1	4	1	2	0	1	4	1	0	1	5	2	0
1	1	2	30	2	4	1	9	1	1	8	1	0	2	3	2	0
1	1	1	30	2	5	1	2	1	1	9	1	0	2	2	6	0
1	1	2	28	2	4	1	2	1	1	5	1	0	2	3	4	0
3	3	1	22	1	4	2	1	0	1	5	0	0	1	2	5	0
3	3	2	27	1	5	1	3	0	1	3	0	1	1	3	50	0
3	3	1	29	2	5	1	3	0	0	8	1	50	1	3	50	0
3	3	2	29	3	4	2	4	1	1	7	0	4	1	4	50	0
3	3	2	55	2	3	2	2	1	1	6	1	50	1	3	50	0
3	3	2	18	1	4	2	1	0	0	7	1	50	2	2	50	0
3	3	1	26	3	4	2	1	1	1	5	0	0	1	3	4	0
3	3	1	55	2	4	1	6	1	0	8	1	50	1	2	50	0
3	3	1	17	1	3	2	4	1	0	6	0	50	1	2	50	0
3	3	1	18	2	3	2	4	0	1	2	1	2	0	2	4	0
3	3	1	18	1	4	2	2	0	0	6	1	3	1	3	50	0
3	3	2	18	1	3	2	1	0	0	4	1	2	1	2	4	0
3	3	2	18	1	2	2	1	1	0	6	1	7	2	3	4	0
3	3	2	18	1	3	2	1	0	1	8	1	50	1	2	4	0
3	3	2	28	2	3	1	3	0	1	5	1	50	1	3	50	0
3	3	2	28	2	2	2	7	1	1	7	1	2	1	2	3	0
3	3	1	29	2	3	2	1	1	1	5	0	1	1	2	50	0
3	3	2	28	2	5	1	8	0	0	3	1	1	2	3	50	0
3	3	1	33	2	4	1	3	1	0	8	1	50	3	2	3	0
3	3	1	16	1	2	2	1	0	1	5	0	0	1	2	2	0
3	3	1	17	1	3	2	1	0	1	3	0	7	2	3	4	0
3	3	1	36	2	5	2	2	0	0	4	1	1	1	3	3	0
3	3	1	27	2	3	1	4	1	0	4	1	50	2	4	4	0
3	3	2	20	1	4	2	1	0	1	8	1	0	2	3	2	0
3	3	2	27	2	3	1	3	0	1	6	0	4	1	3	2	0
3	3	2	29	2	3	1	2	1	1	5	0	50	1	2	4	0
3	3	2	29	3	3	1	5	0	1	6	1	2	1	3	5	0
3	3	1	64	2	5	3	1	1	1	3	1	0	3	2	4	0
3	3	1	19	1	2	2	1	0	1	4	1	0	1	2	4	0
3	3	2	22	1	3	2	1	1	0	4	1	0	1	2	5	0
3	3	1	27	1	4	2	1	1	0	6	0	3	1	2	4	0
3	3	2	29	2	3	1	5	1	1	6	1	3	1	2	3	0
3	3	2	33	1	5	1	6	1	0	4	1	3	2	3	3	0
3	1	1	37	3	2	1	7	1	0	4	1	0	2	3	4	0
3	3	2	31	2	3	1	2	1	1	5	0	2	2	2	5	0
3	5	1	39	2	4	1	4	1	1	6	0	2	1	3	50	0
3	3	1	33	2	4	1	4	0	0	6	1	50	2	2	50	0
3	3	2	28	2	4	1	5	0	1	3	0	50	2	4	5	0
3	3	2	44	2	4	1	2	0	1	5	1	1	2	3	3	0
3	3	2	55	2	4	1	3	1	0	7	0	4	2	3	3	0
3	3	1	56	2	4	1	5	0	1	4	1	3	1	2	4	0
3	3	1	39	2	4	1	3	0	1	4	1	3	2	3	4	0
3	3	1	39	2	4	1	3	1	0	4	0	5	3	3	5	0
3	3	1	46	2	5	1	6	0	0	3	0	2	2	3	3	0
3	3	1	38	2	3	1	6	0	1	4	1	3	1	2	4	0
3	3	1	37	2	4	2	2	1	0	3	1	50	2	3	4	0
3	3	2	42	2	4	1	4	1	0	2	1	4	2	3	3	0
3	3	2	33	1	5	1	3	0	0	2	1	4	1	3	5	0
3	3	2	44	2	3	1	2	1	0	3	1	1	2	2	50	0
3	3	1	33	2	3	1	2	1	1	5	0	3	2	3	2	0
3	3	2	55	2	5	3	1	0	1	6	0	2	2	3	4	0
3	3	2	22	1	3	2	1	0	0	1	1	2	1	3	50	0
3	3	1	21	1	3	1	8	0	0	2	0	9	1	3	6	0
3	3	2	38	2	4	2	4	1	1	4	1	2	1	3	4	0
3	3	2	44	2	4	2	1	0	1	6	1	4	1	2	3	0
3	5	2	37	2	5	1	4	1	0	5	0	1	1	2	2	0
3	3	1	55	1	4	3	1	0	1	4	0	2	2	3	3	0
3	3	1	26	2	4	1	3	0	0	3	0	0	1	2	4	0
3	3	2	38	2	4	1	3	1	0	5	1	2	1	2	4	0
3	3	2	53	2	4	1	4	0	1	1	0	3	1	4	4	0
3	3	2	31	2	4	1	3	1	1	2	0	0	2	4	4	0
3	3	1	33	2	4	2	1	1	0	7	0	2	1	2	4	0
3	3	1	55	3	5	3	1	0	0	1	0	4	2	4	4	0
3	3	2	29	2	3	2	1	1	0	3	0	6	1	2	3	0
3	3	1	43	2	4	1	3	1	1	4	0	2	2	3	4	0
3	3	1	36	1	4	1	3	1	1	3	0	3	1	3	4	0
3	3	2	62	2	4	1	3	0	0	4	0	10	2	2	2	0
3	4	2	29	3	3	1	4	1	0	4	0	3	1	3	4	0
3	3	2	36	2	4	1	4	1	0	5	1	0	1	2	3	0
3	3	2	22	1	4	2	1	0	0	2	0	0	3	3	2	0
3	3	1	36	1	3	1	3	1	1	4	0	1	2	4	4	0
3	3	2	37	3	4	2	4	0	0	10	1	0	2	3	3	0
3	3	1	41	2	4	1	6	1	1	4	0	1	2	4	50	0
3	3	2	26	2	4	1	5	0	1	4	0	0	2	3	4	0
3	3	2	31	1	4	1	3	0	1	3	1	7	2	4	4	0
3	3	1	44	2	5	1	4	1	0	3	0	1	2	3	4	0
3	3	1	37	2	4	1	8	0	0	4	1	6	1	3	50	0
3	3	2	56	2	5	2	1	1	0	3	0	50	2	3	3	0
3	3	1	44	2	3	1	2	0	1	5	1	1	3	2	4	0
3	3	1	55	2	5	2	1	1	1	5	1	1	2	2	3	0
3	3	2	30	2	4	1	3	1	1	4	0	4	1	2	3	0
3	3	1	43	3	3	3	1	1	0	4	1	3	0	2	4	0
3	3	1	46	3	4	2	5	0	1	2	0	2	1	4	2	0
3	3	2	55	2	5	3	1	1	1	9	0	4	1	3	3	0
3	3	1	62	2	5	3	1	1	1	2	0	1	3	4	50	0
3	3	1	51	2	3	1	2	0	0	4	1	50	2	3	3	0
3	3	2	42	2	3	1	4	0	0	3	0	2	2	4	4	0
3	3	2	41	2	4	1	4	1	0	3	0	1	2	3	50	0
3	3	2	65	2	3	1	3	1	1	3	0	2	2	3	50	0
3	3	1	52	2	4	1	4	1	1	4	0	4	1	3	3	0
3	3	2	42	2	3	2	1	1	0	6	1	2	1	3	3	0
3	3	2	31	2	4	1	3	1	1	2	1	0	0	3	50	0
3	3	2	32	3	4	2	1	1	1	2	0	1	2	3	3	0
3	3	1	54	2	1	3	1	0	0	1	1	3	2	3	3	0
3	3	2	34	2	4	1	2	1	0	3	1	2	2	3	3	0
3	3	2	51	1	4	1	3	1	1	4	0	1	1	2	50	0
3	3	2	51	1	3	2	1	1	1	5	1	2	2	3	3	0
3	3	1	45	2	4	1	3	0	1	5	0	2	1	3	50	0
3	3	2	23	2	4	2	1	0	0	6	0	50	2	2	3	0
3	3	2	23	2	2	1	8	1	0	3	0	2	2	4	50	0
3	4	1	47	1	4	1	4	1	0	5	1	0	0	4	50	0
3	3	2	33	2	3	2	1	1	0	4	1	1	1	2	5	0
6	6	2	21	1	4	2	1	0	1	6	1	0	1	1	4	0
3	3	1	44	2	4	1	3	0	1	4	0	1	2	4	50	0
5	4	2	24	1	4	2	1	0	1	4	0	0	2	2	50	0
3	3	2	38	2	4	1	4	0	1	3	0	50	1	3	50	0
3	4	2	38	2	4	1	2	0	1	5	0	50	1	3	50	0
3	3	2	31	2	3	1	3	0	1	1	1	3	3	3	4	0
3	3	1	41	2	3	1	3	0	1	2	1	4	1	3	3	0
3	3	2	33	2	3	2	5	0	0	3	0	4	1	3	5	0
3	3	2	56	3	4	3	1	0	0	2	0	2	1	3	4	0
3	3	2	33	2	4	2	4	0	0	3	0	4	2	3	50	0
3	3	2	41	2	4	1	4	0	1	4	0	3	1	3	3	0
3	3	2	37	2	4	1	2	0	1	6	1	2	2	4	4	0
3	3	2	26	2	3	1	5	0	1	4	0	50	2	5	4	0
3	3	2	37	2	4	1	4	0	1	2	0	2	1	3	50	0
3	4	2	29	2	3	1	6	1	0	5	0	50	1	3	3	0
3	3	1	28	2	3	2	3	0	0	4	0	1	1	3	50	0
3	3	2	18	1	3	1	8	0	0	4	0	0	1	3	4	0
3	3	2	42	2	4	1	4	0	1	5	0	6	1	2	50	0
3	3	1	28	2	4	1	6	1	0	4	0	3	1	3	3	0
3	3	2	31	1	4	3	4	0	0	6	0	50	1	5	50	0
3	3	2	32	2	4	1	6	1	0	2	0	50	1	3	50	0
3	3	1	34	2	4	1	4	0	0	4	0	3	3	2	4	0
3	3	2	36	2	4	1	3	0	1	3	0	6	2	4	50	0
3	3	2	31	2	4	1	4	1	1	2	0	5	2	4	4	0
3	3	1	38	2	4	1	4	1	1	4	0	4	2	2	50	0
3	3	2	31	2	4	1	7	0	1	2	0	50	1	3	2	0
3	3	2	32	2	3	1	6	0	1	3	1	50	0	2	50	0
3	3	2	42	2	4	1	4	1	0	5	0	3	1	3	6	0
3	3	1	33	3	4	2	1	0	1	3	0	50	2	2	50	0
3	6	2	44	2	4	1	7	0	0	3	1	50	1	4	50	0
3	3	1	21	2	3	2	1	0	1	2	0	3	2	4	4	0
3	3	1	34	2	4	1	4	1	0	1	0	4	1	3	3	0
3	4	2	22	1	3	2	1	0	0	3	0	1	0	2	4	0
3	3	2	37	2	4	2	3	0	0	5	0	50	2	2	3	0
3	3	2	37	2	4	1	4	0	1	2	0	2	0	2	50	0
3	3	2	22	1	4	2	1	1	0	2	0	50	1	3	5	0
3	4	1	34	2	3	1	4	1	1	2	0	3	1	2	50	0
3	3	2	37	2	3	1	3	1	0	3	0	50	1	2	50	0
3	3	2	44	2	2	1	2	0	0	1	0	50	1	2	50	0
3	3	1	33	2	4	2	2	1	0	3	0	2	1	3	3	0
3	3	2	31	1	4	1	3	1	1	2	0	2	0	2	50	0
3	3	2	51	2	3	2	6	0	1	2	0	1	0	3	5	0
3	3	1	31	2	3	1	4	1	1	4	0	2	0	4	5	0
3	3	2	44	2	3	1	4	0	1	2	0	3	0	2	4	0
3	3	2	24	1	4	1	7	1	0	5	0	2	2	2	4	0
3	3	2	38	2	4	1	4	0	1	5	0	2	1	1	50	0
3	3	2	39	2	5	1	3	0	1	5	1	1	2	1	50	0
3	3	1	19	1	2	1	8	0	1	3	0	4	2	2	50	0
3	3	2	54	2	3	1	3	0	0	3	1	50	1	2	3	0
3	3	1	62	2	4	1	5	0	1	3	0	1	1	2	50	0
3	3	2	61	2	3	2	1	1	1	2	0	50	1	2	2	0
3	3	2	41	2	4	1	4	1	1	3	0	50	1	3	2	0
3	3	1	33	1	3	1	3	0	1	3	0	50	1	3	3	0
3	3	2	33	2	3	2	3	0	1	3	0	5	1	3	50	0
3	3	2	33	2	4	1	3	0	1	1	0	2	3	3	3	0
3	3	2	28	1	4	1	4	0	0	2	1	50	2	3	4	0
3	3	2	21	2	4	1	3	0	0	2	1	0	3	2	50	0
3	3	2	23	1	4	1	2	0	1	4	0	50	2	2	6	0
3	3	2	31	3	2	3	5	0	0	3	0	50	1	2	2	0
3	3	2	47	2	4	1	3	1	1	5	0	6	1	2	50	0
3	3	2	24	2	4	1	3	0	0	4	1	50	2	3	50	0
3	3	2	23	1	2	1	1	0	0	3	1	0	2	1	4	0
3	3	1	33	1	4	2	2	0	1	3	1	3	1	2	2	0
3	3	1	42	2	4	1	4	0	1	5	1	50	0	2	3	0
3	1	1	43	2	2	1	7	0	1	7	0	2	1	3	50	0
3	3	2	36	2	3	1	5	0	1	4	0	0	2	3	3	0
3	3	1	26	2	4	1	5	0	1	3	1	50	1	3	50	0
4	4	2	70	3	2	2	1	1	0	1	1	50	2	3	3	0
3	3	2	61	2	4	3	1	0	1	4	1	4	1	2	2	0
3	3	2	26	2	4	1	5	1	0	3	1	5	1	3	3	0
3	3	2	28	2	4	1	3	0	1	4	0	3	1	2	50	0
3	3	2	51	2	3	1	4	0	1	2	0	3	2	3	4	0
3	3	2	51	2	4	2	5	0	0	3	0	1	1	3	4	0
3	3	2	21	1	4	1	8	0	1	2	0	0	2	4	50	0
3	6	1	51	3	4	1	5	0	0	4	1	3	3	5	3	0
3	5	2	26	1	3	1	3	0	1	2	0	50	2	3	50	0
3	4	2	28	2	4	1	3	0	1	4	0	50	2	3	50	0
3	3	2	31	1	4	2	1	1	0	2	0	2	1	1	50	0
3	3	1	34	2	4	1	3	0	1	3	0	50	1	3	50	0
3	3	1	27	2	4	1	6	0	1	4	1	1	1	4	50	0
3	3	2	38	2	4	1	4	0	1	4	0	2	2	2	50	0
3	3	1	28	2	3	2	1	0	1	3	0	1	1	3	4	0
3	3	2	41	2	3	1	4	1	0	4	0	4	0	4	50	0
3	3	2	28	2	4	1	4	0	0	4	0	1	2	3	50	0
3	3	1	49	2	4	1	4	0	1	5	0	50	1	3	5	0
3	3	1	22	1	3	1	8	0	1	3	1	0	2	2	50	0
3	3	2	18	1	3	1	8	0	1	5	0	0	1	2	50	0
3	3	2	32	2	4	1	3	0	1	4	0	2	1	3	3	0
3	3	1	51	2	4	2	1	0	0	4	0	50	2	4	50	0
3	3	2	33	2	4	1	5	0	0	5	0	50	2	3	3	0
3	3	2	41	3	3	1	3	0	1	4	0	50	2	2	4	0
3	3	2	51	2	5	2	8	1	0	4	0	1	0	4	2	0
3	3	2	41	2	4	1	2	1	0	5	0	50	1	3	50	0
3	3	2	41	2	3	2	3	1	0	4	0	50	1	2	4	0
3	3	2	18	1	4	1	1	0	1	4	0	0	2	3	50	0
3	3	1	27	2	4	3	4	0	0	4	0	2	1	3	50	0
3	3	2	29	2	2	2	4	0	1	4	0	1	2	2	4	0
3	3	1	31	2	3	2	3	0	1	4	0	1	1	4	4	0
3	3	2	42	2	3	2	2	1	1	4	0	50	1	2	50	0
3	3	2	33	3	3	2	1	1	1	4	0	1	0	3	50	0
3	3	2	16	1	1	2	3	0	1	4	0	50	1	4	3	0
3	3	2	37	2	4	2	4	0	0	4	0	1	2	5	5	0
3	3	2	31	2	4	2	3	0	1	3	0	50	2	2	4	0
3	3	1	51	3	4	3	1	1	1	1	0	3	2	2	4	0
3	3	2	37	2	4	1	2	0	1	4	0	50	2	4	50	0
4	4	2	18	1	4	2	1	0	1	5	1	0	0	3	4	0
3	3	2	33	2	4	1	5	0	1	5	0	2	1	3	50	0
3	3	2	39	2	3	1	3	0	1	3	0	50	2	3	50	0
3	3	1	21	1	3	1	8	1	0	4	0	0	1	3	5	0
3	3	1	44	2	4	1	5	0	1	2	0	50	1	4	4	0
3	3	2	44	2	3	2	1	0	1	4	0	3	2	5	50	0
3	3	2	31	1	4	1	7	1	0	3	0	0	0	3	4	0
3	3	2	36	2	4	1	3	1	0	2	0	50	2	4	4	0
3	3	1	31	1	4	2	4	0	1	6	0	4	1	1	5	0
3	3	2	21	1	3	2	1	0	1	2	0	0	1	4	4	0
3	3	1	41	1	5	1	6	0	1	2	0	4	2	3	4	0
3	3	1	21	1	3	1	8	1	0	3	0	1	1	3	5	0
3	3	1	51	2	4	1	4	0	1	3	1	3	2	4	5	0
3	3	1	31	2	3	2	7	1	0	6	0	4	1	4	4	0
3	3	1	31	2	3	2	6	0	0	7	1	2	1	4	4	0
3	3	1	46	2	4	2	1	0	0	3	1	4	1	3	50	0
3	3	1	17	1	3	2	3	0	1	4	0	1	1	4	50	0
3	3	1	42	1	5	1	3	1	1	7	1	50	1	1	1	0
3	3	1	41	2	3	2	6	1	0	3	1	1	2	4	4	0
3	3	2	51	2	3	3	1	0	1	3	0	2	1	2	2	0
3	3	2	30	2	3	1	4	1	1	3	0	3	2	4	4	0
3	3	1	51	2	3	1	4	1	0	4	1	0	1	5	3	0
3	3	1	61	2	4	2	5	0	0	4	1	0	1	4	3	0
3	3	1	31	2	4	2	1	0	0	4	1	2	2	3	5	0
3	3	1	22	2	2	3	1	1	0	4	0	1	1	3	5	0
3	3	1	51	2	3	2	3	0	1	6	0	3	2	2	50	0
3	3	2	30	3	5	1	5	1	1	7	1	4	1	1	1	0
3	3	2	37	2	3	1	3	1	1	10	1	1	0	4	50	0
3	3	1	37	2	4	1	5	1	1	4	0	2	1	2	50	0
3	3	1	51	2	3	3	1	0	1	4	0	1	2	4	50	0
3	3	1	51	2	4	1	2	0	1	5	1	1	1	2	4	0
3	3	2	41	2	5	1	2	0	1	1	0	0	2	2	50	0
3	3	2	30	2	4	1	3	0	1	3	1	2	1	5	5	0
3	3	1	44	2	3	2	1	0	1	4	0	1	1	3	2	0
3	3	2	61	2	4	1	8	1	1	4	0	2	2	5	50	0
3	3	2	41	2	4	1	3	1	1	5	1	2	0	2	4	0
3	3	2	20	1	4	2	1	0	0	1	0	1	1	3	4	0
3	3	2	61	2	5	3	1	1	0	4	1	50	2	2	50	0
3	3	2	22	1	4	1	1	0	1	4	1	1	1	2	50	0
3	3	2	61	2	4	3	1	0	1	4	0	1	0	4	50	0
3	3	2	33	2	4	1	5	0	1	3	0	1	2	2	3	0
3	3	2	29	2	4	2	3	1	0	4	1	50	1	2	3	0
3	3	1	41	2	4	1	3	0	1	4	0	50	0	2	50	0
3	3	2	41	2	3	1	2	0	1	4	1	50	1	3	50	0
3	3	2	31	2	4	2	4	0	0	5	0	1	3	4	4	0
3	3	1	55	2	4	2	3	0	0	3	1	50	2	4	2	0
3	3	2	51	2	3	2	1	1	1	3	0	50	1	4	50	0
3	3	2	28	2	4	1	5	0	1	3	1	7	2	3	5	0
3	3	2	38	2	4	2	4	0	1	3	0	50	2	3	4	0
3	3	2	31	2	4	2	1	0	1	5	0	5	1	3	50	0
3	3	1	38	1	3	2	1	0	1	4	0	50	2	4	50	0
3	3	2	37	1	4	2	1	0	1	5	0	50	2	3	50	0
3	3	2	39	2	3	1	1	0	1	4	0	50	1	2	3	0
3	3	1	37	3	4	2	3	0	1	5	0	50	2	3	50	0
3	1	2	36	2	3	2	1	1	0	5	0	5	1	3	50	0
3	3	2	36	3	3	2	5	0	1	5	0	50	1	4	50	0
3	3	2	29	3	4	3	1	0	0	3	0	50	2	2	50	0
3	3	2	31	2	4	2	3	0	1	5	0	2	1	2	50	0
3	3	2	39	2	4	2	5	0	0	3	0	50	1	3	50	0
3	3	2	28	2	4	2	5	0	1	2	0	50	0	3	50	0
3	3	2	38	2	4	3	6	0	1	6	0	2	2	3	3	0
3	3	2	33	2	3	1	4	0	1	4	0	3	1	3	3	0
3	3	2	35	2	2	2	6	0	1	6	0	1	1	4	3	0
3	3	2	37	3	5	1	4	0	1	4	0	4	2	3	50	0
3	3	2	16	1	2	2	2	1	1	5	0	2	1	2	1	0
3	3	2	33	2	3	2	1	0	1	3	0	1	1	3	50	0
3	3	1	31	1	3	1	4	0	1	3	0	50	1	3	50	0
3	3	1	28	2	3	2	1	0	0	4	0	4	1	4	5	0
3	3	1	55	2	4	2	1	1	1	3	1	6	2	4	2	0
3	1	2	39	3	4	2	1	1	0	3	0	50	2	2	50	0
3	3	2	26	2	4	1	8	0	1	2	0	0	1	1	2	0
3	3	1	28	2	4	1	3	0	1	3	1	4	0	3	4	0
3	3	2	27	2	3	2	1	1	0	3	0	1	2	3	4	0
3	3	2	26	2	3	1	8	1	0	2	0	0	0	3	3	0
3	3	2	51	2	4	1	3	0	1	2	0	0	2	3	50	0
3	3	2	22	2	3	1	2	0	1	5	1	1	2	2	50	0
3	3	1	26	1	3	1	5	0	1	2	0	1	0	2	50	0
3	3	2	19	2	3	1	3	1	0	4	1	1	1	1	3	0
3	3	2	22	2	4	1	8	0	1	3	1	50	1	2	3	0
3	3	2	66	2	4	1	7	1	1	3	0	0	1	4	3	0
3	3	1	41	2	3	1	8	1	0	2	1	5	0	4	4	0
3	3	1	44	2	4	2	3	0	1	4	1	1	0	2	50	0
3	3	2	22	2	4	1	5	0	0	4	0	0	0	3	50	0
3	3	2	27	2	4	2	3	0	1	3	1	50	2	4	50	0
3	3	2	21	1	3	2	1	1	0	4	0	0	1	3	50	0
3	3	2	26	1	4	2	3	0	1	4	1	50	0	4	50	0
3	3	1	66	2	5	2	4	0	1	5	1	2	0	2	50	0
3	3	2	28	2	3	1	3	0	1	5	1	50	1	3	50	0
3	3	2	29	2	4	2	4	1	1	5	1	1	1	3	50	0
3	3	1	49	2	2	2	1	0	1	2	0	1	1	2	50	0
3	3	1	22	2	3	1	4	0	1	3	0	0	1	3	1	0
3	3	1	32	2	4	1	2	1	0	3	0	50	2	3	50	0
3	3	2	21	1	4	2	1	1	1	4	0	50	2	3	50	0
3	3	2	28	2	4	2	2	0	1	4	1	0	1	3	4	0
3	3	1	45	2	3	1	3	0	1	5	1	1	0	2	50	0
4	4	1	35	1	4	1	4	0	0	1	1	0	1	4	2	0
3	3	1	41	2	5	1	4	1	0	5	1	2	2	3	6	0
3	3	2	38	2	4	2	3	0	1	3	1	50	1	3	50	0
3	3	2	23	2	4	1	2	0	1	3	0	50	1	2	50	0
3	3	2	28	2	3	1	8	0	1	2	0	0	2	3	50	0
3	3	2	33	2	4	1	4	0	1	9	0	3	2	3	4	0
3	3	2	38	2	4	2	5	0	1	4	0	50	2	4	4	0
3	3	2	59	2	5	1	3	1	1	2	1	5	2	2	3	0
3	3	1	56	2	3	1	3	1	1	5	1	4	2	4	3	0
3	3	1	47	3	2	1	8	0	1	3	0	50	2	1	4	0
3	1	2	34	2	4	1	7	0	1	4	1	6	3	3	50	0
3	3	2	36	2	4	1	3	1	0	3	0	3	2	2	2	0
3	1	2	32	2	4	1	3	0	1	3	1	0	1	4	3	0
3	3	2	36	2	3	2	1	0	1	3	0	5	0	4	4	0
3	3	2	22	1	4	2	1	0	1	2	1	50	1	3	50	0
3	3	2	33	2	2	1	5	0	1	4	0	2	1	2	4	0
3	3	2	33	2	3	2	2	1	1	2	0	1	1	3	4	0
3	3	1	33	2	3	2	1	1	1	2	0	2	1	3	2	0
3	3	2	46	2	4	1	5	1	1	3	1	50	1	3	2	0
3	3	2	27	2	4	1	4	0	1	3	0	3	1	2	50	0
3	3	2	61	1	4	2	1	0	1	2	0	2	1	1	3	0
3	3	1	21	1	4	1	8	0	0	2	1	0	2	3	50	0
3	3	2	30	2	3	1	4	1	1	2	0	0	0	2	50	0
3	3	2	33	2	4	1	3	0	1	4	1	1	1	3	3	0
3	3	2	44	2	3	1	3	0	0	3	0	50	2	2	50	0
3	3	2	31	2	3	2	1	1	1	5	1	1	0	3	50	0
3	3	2	31	2	4	1	3	1	1	3	1	50	0	4	4	0
3	3	2	44	2	4	1	5	0	1	4	0	0	0	3	6	0
3	3	1	27	2	4	1	4	1	0	4	1	4	1	2	3	0
4	4	1	36	2	4	1	6	1	0	4	0	1	1	3	50	0
3	3	2	32	2	4	1	7	1	0	4	0	1	1	4	2	0
3	6	2	47	2	2	1	7	1	1	3	1	0	1	3	50	0
4	4	2	25	1	3	2	1	0	0	1	1	0	1	5	2	0
4	4	1	24	1	3	1	5	0	0	1	1	0	0	4	2	0
4	4	1	59	3	4	3	1	1	0	2	0	50	1	3	3	0
4	4	2	60	3	3	3	1	1	0	1	1	1	1	4	4	0
4	4	1	59	1	3	3	1	0	0	1	1	1	1	4	3	0
4	4	2	34	2	5	1	2	0	0	2	1	0	2	3	3	0
4	4	1	22	1	3	1	8	0	1	6	0	0	1	4	3	0
3	3	1	21	2	3	2	3	0	1	3	1	3	2	3	2	0
5	5	2	25	2	4	2	1	1	0	4	1	0	1	1	4	0
4	4	1	30	1	2	1	8	0	1	6	0	7	1	4	3	0
4	4	2	65	3	2	1	9	0	0	4	1	50	1	5	3	0
3	3	1	32	2	4	2	1	1	0	5	0	0	1	2	4	0
4	4	1	19	2	2	2	1	0	1	6	1	0	1	4	3	0
4	4	1	22	1	2	1	8	0	1	6	0	0	1	4	3	0
4	4	1	18	1	2	1	8	0	1	8	0	0	1	4	3	0
3	3	2	25	1	5	2	2	0	1	6	1	0	2	2	4	1	0										3	1	1	0	1	1	1	0	1	1	0	1	0	0	1	1	1	0	0	1	1	1	1
1	1	2	27	2	4	1	2	0	0	2	1	0	3	2	50	1	0										3	1	1	0	0	1	1	1	1	1	1	1	0	1	1	0	1	0	1	1	0	1	0
2	2	1	47	2	4	1	4	1	0	8	1	0	1	1	3	1	0										3	1	1	0	0	0	1	0	1	1	1	1	0	0	1	1	1	0	0	1	1	1	1
1	1	2	31	2	4	2	1	1	1	8	1	0	2	3	4	1	0										3	0	1	0	0	0	1	0	1	1	0	0	0	1	1	1	0	0	1	1	1	1	1
1	1	1	27	1	4	1	2	0	1	4	0	0	1	3	2	1	0										3	1	1	0	0	0	1	1	0	0	1	0	0	0	0	0	0	0	0	0	0	0	0
1	1	2	29	2	4	1	3	1	0	3	1	0	3	2	2	1	0										3	0	0	0	0	1	1	0	1	1	1	0	1	1	0	0	0	1	1	0	0	0	0
1	1	2	30	2	4	2	3	1	0	4	1	0	2	2	3	1	0										3	0	1	0	0	0	1	0	1	0	0	0	0	1	0	0	0	0	1	0	0	0	0
2	2	1	49	2	5	1	3	1	1	7	0	0	2	2	3	1	0										3	1	1	0	1	1	1	0	1	1	1	1	0	1	1	1	1	0	1	1	1	1	1
2	2	1	49	2	4	1	5	1	0	6	0	0	2	5	2	1	0										3	0	1	0	0	0	1	1	1	1	1	1	0	0	1	1	1	0	0	1	1	1	1
1	1	1	27	1	4	1	2	0	1	4	1	0	2	2	4	1	0										4	1	1	1	1	0	1	0	1	1	1	1	1	0	1	1	1	1	0	1	1	1	1
1	1	2	32	2	4	1	7	1	1	11	1	3	2	2	2	1	0										3	0	1	0	0	0	1	0	1	1	0	0	0	0	1	1	0	0	0	1	1	1	1
1	1	2	37	2	5	1	5	1	0	4	1	0	3	1	50	1	0										3	0	1	0	0	0	0	0	0	0	0	0	0	0	0	0	0	0	0	0	0	0	0
1	1	2	35	2	5	1	3	1	1	7	1	0	2	2	3	1	0										3	1	0	0	0	0	1	1	0	1	1	0	1	1	0	0	0	1	1	0	0	0	0
1	1	2	32	2	5	1	3	0	0	2	1	0	2	2	4	1	0										3	1	1	0	0	1	1	1	1	0	1	1	0	1	0	0	1	0	1	0	0	0	0
1	1	1	27	1	4	1	2	0	1	5	0	0	3	2	4	1	0										3	1	1	0	0	1	1	1	1	1	1	1	1	1	1	0	1	1	1	1	0	1	0
1	1	2	32	2	5	1	2	1	0	4	1	0	2	3	2	1	0										3	1	1	0	0	1	1	1	1	1	1	1	1	1	1	0	1	1	1	1	0	1	0
1	1	2	20	1	4	2	1	0	1	5	1	0	2	3	4	1	0										50	0	0	0	0	0	1	0	0	1	1	0	1	1	1	0	0	1	1	1	0	1	0
1	1	2	32	2	5	2	1	1	0	3	1	50	2	2	2	1	0										3	1	1	0	0	1	1	1	1	1	1	1	1	0	0	1	1	1	0	0	1	0	1
2	2	2	31	2	4	1	3	0	1	4	1	0	2	3	2	1	0										3	0	0	0	0	0	1	1	1	1	1	1	0	0	1	1	1	0	0	1	1	1	1
1	1	1	20	1	4	2	2	0	1	5	1	4	1	2	5	1	0										50	0	1	0	0	1	1	0	0	1	0	1	1	0	0	0	1	1	0	0	0	0	0
1	1	2	24	1	4	1	2	0	1	5	1	0	1	3	50	1	0										3	0	1	0	0	0	1	0	0	1	0	0	0	1	0	0	0	0	1	0	0	0	0
6	6	2	34	2	4	1	2	1	0	2	1	50	2	2	50	1	0										50	1	1	0	1	0	1	1	1	1	1	1	1	1	0	1	1	1	1	0	1	0	1
5	5	2	19	1	4	2	1	0	0	6	1	0	1	4	50	1	0										3	0	1	0	1	0	1	1	1	1	1	1	0	1	0	0	1	0	1	0	0	0	0
5	5	2	40	2	3	1	3	1	0	6	1	0	1	2	5	1	0										2	0	1	0	1	1	1	0	1	1	0	1	0	1	1	1	1	0	1	1	1	1	1
5	5	2	40	2	4	1	3	1	0	4	1	5	0	3	4	1	0										3	1	1	0	0	0	1	0	1	1	0	1	0	0	1	1	1	0	0	1	1	1	1
5	5	2	48	2	3	1	3	1	0	6	1	0	0	3	2	1	0										3	0	1	0	0	1	1	1	1	1	0	1	0	1	1	0	1	0	1	1	0	1	0
1	1	1	19	1	4	2	1	0	1	4	0	0	2	2	50	1	0										3	0	1	0	0	0	1	0	0	1	0	1	0	1	1	1	1	0	1	1	1	1	1
5	5	2	22	1	4	2	3	0	1	5	1	0	0	3	50	1	0										3	1	1	0	0	1	1	1	1	1	0	1	0	1	1	1	0	1	1	1	1	1	1
2	2	2	23	1	4	2	1	0	1	7	1	0	1	1	6	1	0										3	1	1	0	1	1	1	1	1	1	1	1	1	1	1	1	1	1	1	1	1	1	1
5	5	2	45	2	2	2	1	1	0	5	1	0	2	3	3	1	0										3	1	1	1	1	1	1	0	1	1	0	1	0	0	1	1	0	1	1	1	1	0	0
2	2	1	26	1	3	1	3	0	1	8	0	0	0	1	2	1	0										3	0	0	0	0	0	1	0	1	1	0	1	0	0	1	0	1	1	1	0	0	0	0
2	2	2	30	1	4	1	2	0	1	7	1	0	1	2	50	1	0										3	1	1	0	0	0	1	1	1	1	1	1	0	1	1	1	1	0	1	1	1	1	1
2	2	1	49	2	4	1	7	1	0	7	1	2	2	3	3	1	0										3	1	1	0	0	1	1	0	1	1	1	1	0	0	1	0	0	1	1	1	1	1	1
3	3	2	15	1	2	2	1	0	1	8	1	0	1	2	50	1	0										3	1	1	0	0	1	1	0	1	1	0	1	0	0	1	1	1	0	1	1	1	0	0
3	3	2	22	1	3	2	1	0	1	2	1	0	1	3	4	1	0										50	1	1	0	0	1	1	0	1	1	0	1	0	0	0	0	1	0	1	1	1	0	0
2	2	1	39	2	4	1	7	1	1	5	0	0	2	3	3	1	0										50	0	1	0	0	1	1	1	1	1	1	1	1	1	1	0	1	0	1	1	1	0	0
1	1	2	29	2	4	2	1	1	0	5	1	0	2	1	3	1	0										3	0	0	0	0	0	0	0	0	0	0	0	0	0	0	0	0	0	0	0	0	0	0
2	2	1	34	1	5	1	3	0	0	1	0	0	3	2	50	1	0										3	0	1	0	0	1	1	0	1	1	1	1	1	1	1	0	1	1	1	0	1	1	0
2	2	2	26	2	4	2	2	1	1	3	1	0	2	2	50	1	0										3	0	1	0	1	1	1	1	1	1	1	1	1	1	1	1	0	1	1	1	1	0	0
2	2	2	29	2	5	2	1	1	1	5	1	0	2	3	2	1	0										50	1	1	0	0	0	1	1	1	1	1	1	0	1	1	1	0	1	1	1	1	1	1
2	2	2	24	2	4	2	1	0	1	3	1	4	2	2	2	1	0										3	1	1	0	0	1	1	0	1	1	1	1	0	0	1	0	0	0	1	1	1	0	0
1	1	2	19	1	4	2	1	0	1	8	1	0	2	3	50	1	0										3	0	1	0	0	0	0	0	0	0	0	0	0	0	0	1	1	0	1	1	1	0	0
1	1	2	27	1	5	1	3	0	1	6	1	0	2	2	50	1	0										50	1	1	0	1	1	1	1	1	1	1	1	0	0	1	1	0	0	1	1	1	0	0
2	2	1	36	2	5	1	6	1	0	3	1	0	2	2	3	1	0										3	1	1	0	0	1	1	0	1	1	1	1	1	1	1	0	1	1	1	1	0	0	1
1	1	1	27	1	4	1	4	0	1	4	1	0	1	3	50	1	0										3	1	1	0	1	0	1	0	1	0	1	0	1	0	0	1	1	0	1	1	1	0	0
2	2	2	29	1	4	1	3	0	1	3	1	0	2	3	50	1	0										50	1	1	0	0	0	1	1	1	1	1	1	1	1	1	0	1	1	1	1	1	1	1
1	1	1	33	2	4	1	2	1	1	3	1	0	0	3	50	1	0										3	1	1	0	1	0	1	0	0	1	0	0	0	0	0	0	1	1	1	1	1	0	0
1	1	1	41	1	4	1	3	0	1	2	1	3	2	3	2	1	0										3	0	1	0	0	0	0	0	0	0	0	0	0	0	0	0	0	0	0	0	0	0	0
3	3	2	22	1	4	2	1	0	0	7	1	0	3	2	50	1	0										3	1	0	0	1	0	1	0	1	1	1	0	0	1	1	0	1	0	1	1	1	0	0
1	1	1	30	2	4	1	3	1	0	4	1	0	2	3	2	1	0										3	1	0	0	0	0	1	0	0	0	0	0	0	1	0	0	0	0	0	0	0	0	0
2	2	2	27	2	4	1	2	0	0	5	1	5	0	2	50	1	0										3	1	1	0	0	0	1	1	1	0	1	1	1	1	1	0	0	0	1	1	1	0	0
2	2	2	55	2	5	3	3	0	0	2	1	0	2	1	4	1	0										3	0	1	0	0	1	1	0	1	1	1	1	1	0	1	0	1	0	1	0	1	0	0
6	6	1	45	2	4	1	3	1	0	6	0	50	0	3	50	1	0										3	0	1	0	0	1	1	0	1	1	1	1	1	1	1	1	0	0	0	0	0	0	0
1	1	2	31	1	4	1	9	0	1	5	0	50	2	2	50	1	0										3	0	1	0	0	1	1	0	0	1	0	1	0	0	1	1	0	1	0	0	0	1	1
1	1	1	20	1	4	2	1	0	0	6	0	0	1	2	50	1	0										3	0	1	0	1	0	0	0	1	1	1	1	0	1	1	1	1	0	0	1	1	0	0
2	2	2	24	1	4	2	1	0	1	8	1	0	2	2	5	1	0										50	1	1	0	0	1	1	0	1	1	1	1	1	1	1	0	1	0	1	1	1	0	0
1	1	1	40	1	5	1	2	0	0	1	0	0	2	2	50	1	0										3	1	1	0	0	0	1	0	1	1	0	1	1	1	1	1	1	0	1	1	1	0	0
2	2	1	25	1	4	2	9	0	0	8	1	5	1	2	5	1	0										2	1	1	0	0	0	1	1	1	1	1	1	1	0	1	0	0	1	1	1	1	1	1
1	1	1	39	2	4	1	3	1	1	5	0	0	2	3	2	1	0										3	0	1	0	0	0	1	0	1	1	1	1	1	1	0	1	1	1	1	0	1	1	1
2	2	2	24	1	4	2	1	0	0	4	1	0	0	3	4	1	0										3	1	1	0	0	0	1	0	1	1	0	0	1	1	1	0	1	0	1	1	1	1	0
1	1	2	21	1	4	2	1	0	1	7	1	50	0	3	50	1	0										50	1	1	0	0	1	1	0	0	1	0	0	0	0	1	0	1	0	1	1	1	0	0
1	1	2	46	2	4	2	1	1	0	6	1	0	2	2	2	1	0										3	0	1	0	0	1	1	1	1	1	1	1	0	1	1	0	1	0	1	0	1	0	0
1	1	1	40	2	4	1	3	1	1	7	0	0	2	3	50	1	0										3	0	1	0	0	0	1	0	1	1	0	0	0	0	1	1	1	0	1	0	1	0	0
1	1	1	30	2	3	1	8	0	1	8	0	0	2	4	4	1	0										3	0	1	0	0	0	1	0	1	1	1	1	0	0	0	0	1	0	1	0	1	0	0
1	1	2	45	2	5	1	9	1	0	4	1	1	2	3	50	1	0										3	1	0	0	0	1	1	1	1	0	1	1	0	1	1	0	1	0	1	0	1	0	0
2	2	1	20	1	4	2	1	0	1	7	0	5	0	1	50	1	0										4	0	0	0	0	0	0	0	0	0	0	0	0	0	0	0	0	0	0	0	0	0	0
1	1	1	27	1	4	1	4	0	1	7	0	0	2	4	50	1	0										3	0	1	0	0	1	1	0	0	1	0	1	0	0	1	1	1	0	0	0	1	0	0
1	1	1	41	2	5	1	4	1	0	5	0	0	3	3	1	1	0										4	0	0	0	0	0	0	0	0	0	0	0	0	0	0	0	0	0	0	0	0	0	0
1	1	1	31	2	4	1	9	1	0	3	1	0	2	3	50	1	0										3	0	1	0	0	0	0	0	0	0	0	0	0	0	0	0	0	0	0	0	0	0	0
1	1	1	52	2	4	1	9	1	0	5	1	0	0	4	4	1	0										3	0	0	0	1	0	1	0	1	1	1	1	0	1	0	1	0	0	1	1	1	0	0
6	6	1	47	2	2	1	4	1	1	7	0	0	2	3	2	1	0										4	0	0	0	0	0	0	0	0	0	0	0	0	0	0	0	0	0	0	0	0	0	0
1	1	2	29	1	5	1	2	0	1	6	1	0	3	3	4	1	0										3	0	1	0	0	0	0	0	0	0	0	0	0	0	0	0	0	0	0	0	0	0	0
2	2	2	35	3	4	1	2	0	1	6	1	0	0	2	1	1	0										2	1	1	0	0	0	1	1	1	1	1	1	1	1	1	1	1	0	1	1	1	1	1
5	5	2	43	2	3	2	1	1	0	5	1	6	3	2	5	1	0										3	1	1	0	0	0	1	1	1	1	1	1	1	1	1	0	1	0	1	1	1	1	1
1	1	2	23	1	4	2	1	0	1	4	1	0	2	2	50	1	0										3	1	1	0	0	1	1	0	0	1	1	1	0	0	1	0	1	0	0	1	1	0	1
1	1	2	60	2	5	1	3	1	1	5	1	0	2	3	2	1	0										3	0	0	0	0	0	0	0	0	0	0	0	0	0	0	0	1	0	0	0	0	0	0
1	1	2	29	1	4	1	7	0	1	3	0	0	2	2	50	1	0										50	0	1	0	0	0	1	0	1	1	0	0	0	0	1	0	1	0	1	1	1	0	0
1	1	2	26	1	4	1	7	0	1	4	0	0	3	3	4	1	0										3	0	0	0	0	0	0	0	0	0	0	0	0	0	0	0	0	0	0	0	0	0	0
1	1	2	32	2	5	1	3	1	0	3	1	0	2	4	4	1	0										3	0	0	0	0	0	0	0	0	0	0	0	0	0	0	0	0	0	0	0	0	0	0
1	1	2	38	2	4	1	3	1	0	4	1	0	0	4	50	1	0										4	0	0	0	0	0	0	0	0	0	0	0	0	0	0	0	1	0	0	0	0	0	0
1	1	1	26	1	4	1	2	0	1	5	0	0	2	3	3	1	0										3	0	0	0	0	0	1	1	1	1	1	1	0	0	0	0	1	0	0	0	0	0	0
1	1	2	33	2	5	1	2	1	0	4	1	0	3	3	50	1	0										3	1	1	0	0	0	1	0	0	0	0	0	0	0	0	0	1	0	1	0	1	0	0
6	6	1	25	2	4	1	7	1	1	9	1	7	2	4	3	1	0										50	0	0	0	0	0	1	0	1	1	0	1	0	0	1	0	0	0	1	0	0	0	0
1	1	2	20	1	3	2	1	0	1	7	1	0	2	4	4	1	0										3	1	1	0	0	0	1	0	0	1	1	1	1	1	1	0	1	1	1	1	1	1	1
5	5	1	24	1	5	1	2	0	1	5	1	0	3	2	1	1	0										50	1	1	1	1	1	1	0	1	1	0	1	0	1	1	1	0	1	1	1	1	1	0
5	5	2	33	2	3	1	3	1	0	4	1	4	1	4	2	1	0										3	0	1	0	0	1	1	1	1	1	1	1	1	1	1	0	1	1	1	1	1	0	1
1	1	1	31	2	4	1	4	1	1	5	0	0	2	3	5	1	0										3	0	0	0	1	0	1	0	1	1	0	1	0	0	0	0	0	0	1	1	1	0	0
1	1	1	28	2	4	1	2	1	0	6	0	0	2	3	50	1	0										3	0	1	0	0	0	0	0	0	0	0	0	0	0	0	0	1	0	0	1	0	0	0
2	2	2	31	2	5	1	2	1	0	6	1	0	2	3	6	1	0										50	1	1	0	1	0	1	1	1	1	1	1	1	1	1	1	1	1	1	1	1	0	0
2	2	2	45	2	4	1	2	0	1	3	1	0	1	3	1	1	0										3	1	1	0	0	1	1	1	1	1	1	1	1	1	1	1	0	1	1	1	1	1	1
1	1	1	23	1	4	2	1	0	1	7	0	7	2	3	50	1	0										50	1	1	0	0	0	0	1	1	0	1	1	1	1	0	0	0	1	1	1	1	1	0
1	1	2	21	1	4	2	1	0	0	4	1	0	2	3	50	1	0										3	0	0	0	0	1	1	0	0	1	0	1	0	0	1	0	0	0	1	1	1	0	0
2	2	2	30	1	5	1	3	0	1	10	1	0	0	4	2	1	0										3	1	1	0	0	1	1	1	1	1	1	1	1	1	1	0	1	0	1	1	0	1	1
3	3	2	28	2	4	2	3	1	0	5	1	0	0	3	2	1	0										3	1	1	0	0	1	1	0	1	1	0	1	0	0	1	1	1	0	1	1	1	0	0
6	6	1	53	2	4	1	3	1	0	4	0	3	1	2	50	1	0										3	1	1	0	0	0	1	1	1	1	1	1	0	1	1	1	1	1	1	1	1	0	0
1	1	1	30	2	5	1	2	1	1	4	1	5	2	1	50	1	0										3	1	1	0	1	1	1	0	1	1	1	1	0	1	1	1	1	0	1	1	1	0	0
6	6	2	40	2	4	1	9	1	0	2	1	0	1	3	50	1	0										3	0	1	1	0	1	1	0	1	1	0	1	0	0	1	1	1	0	1	1	1	0	0
2	2	1	39	2	5	1	5	1	0	1	1	0	1	2	50	1	0										50	1	1	0	0	1	1	1	1	1	1	1	1	1	1	0	0	0	1	1	1	1	1
2	2	1	34	2	5	1	3	1	0	4	1	0	0	3	4	1	0										3	0	1	0	0	0	1	0	1	1	0	1	0	0	1	0	1	0	1	1	0	0	0
2	2	2	24	1	4	1	3	0	0	4	1	0	2	4	50	1	0										3	0	1	0	1	1	1	0	0	0	1	1	0	1	0	0	1	0	0	0	1	0	0
1	1	2	24	1	4	2	1	0	1	6	1	0	1	3	4	1	0										50	1	1	0	0	1	1	1	1	1	0	1	0	1	0	1	1	0	1	1	1	0	0
1	1	2	32	2	5	1	2	1	0	3	1	0	2	3	3	1	0										3	1	1	0	0	0	1	0	1	1	1	1	1	1	1	1	1	1	1	1	1	1	0
2	2	1	37	2	3	1	8	1	1	4	0	0	1	3	2	1	0										3	0	1	0	1	1	1	1	1	1	1	1	1	1	1	0	1	0	1	1	0	0	0
1	1	2	23	1	4	1	3	0	1	7	0	0	3	2	4	1	0										3	1	1	0	1	0	1	0	1	1	1	1	1	1	1	1	1	1	1	1	1	0	1
1	1	2	24	1	4	1	2	0	1	4	1	0	2	3	50	1	0										4	0	0	0	0	0	0	0	0	0	0	0	0	0	0	0	0	0	0	0	0	0	0
1	1	2	32	1	5	1	2	0	1	4	1	0	2	2	6	1	0										3	1	1	0	1	0	1	0	0	1	0	0	0	0	0	0	1	0	1	1	1	1	1
1	1	2	26	1	4	1	7	0	1	4	1	0	2	3	4	1	0										3	0	1	0	0	0	1	0	1	1	0	1	0	0	1	1	1	1	1	1	1	0	0
1	1	2	45	1	4	1	1	0	1	3	0	50	3	4	50	1	0										3	0	0	0	0	0	1	0	0	1	0	0	0	0	0	0	0	0	0	0	0	0	0
1	1	2	27	1	3	1	3	1	1	4	1	50	0	3	50	1	0										3	0	0	0	0	0	0	0	0	0	0	0	0	0	0	0	0	0	0	0	0	0	0
1	1	2	37	2	3	2	1	1	1	5	1	50	1	3	50	1	0										50	0	1	0	0	0	1	0	0	0	0	0	0	0	0	0	0	0	0	0	0	0	0
1	1	2	19	1	4	2	3	0	1	3	1	5	1	2	5	1	0										3	0	1	0	0	1	0	0	1	1	1	1	0	1	1	0	0	0	1	1	1	0	0
1	1	2	42	3	5	1	3	1	0	2	1	50	1	3	50	1	0										3	0	1	0	0	1	1	1	0	1	1	1	1	1	1	1	1	0	0	1	0	0	1
1	1	2	30	1	4	1	2	0	1	4	0	0	3	3	50	1	0										3	0	1	0	0	1	1	0	1	1	1	1	1	1	1	0	1	0	0	0	0	0	0
1	1	2	44	3	4	2	1	1	0	4	1	0	3	2	50	1	0										3	0	1	0	0	1	1	0	1	1	0	1	0	0	1	1	1	0	0	0	1	0	0
1	1	2	58	2	3	2	1	1	0	4	1	50	1	2	50	1	0										3	1	1	0	0	1	1	0	1	0	1	1	0	0	1	1	0	1	1	1	1	1	1
1	1	2	35	2	4	2	1	1	0	4	1	0	2	2	50	1	0										3	0	1	0	0	0	1	0	0	1	1	0	0	1	0	0	1	0	1	0	0	0	0
1	1	2	42	2	4	2	1	1	0	6	1	0	1	4	4	1	0										3	0	1	0	0	0	0	0	0	0	0	0	0	0	0	0	0	0	0	0	0	0	0
1	1	1	22	1	4	2	2	0	0	4	0	0	2	1	50	1	0										3	0	0	0	0	0	0	0	0	0	0	0	0	0	0	0	0	0	0	0	0	0	0
1	1	2	42	2	4	2	1	1	1	6	1	1	0	3	50	1	0										50	1	1	0	1	0	1	1	1	1	1	0	1	1	0	0	1	1	1	1	1	1	1
1	1	2	49	2	4	2	1	1	0	7	1	50	2	3	50	1	0										50	0	1	0	0	0	1	0	0	1	0	1	0	0	1	0	1	0	0	0	0	0	0
1	1	2	25	1	4	1	2	0	1	3	1	4	1	4	50	1	0										3	0	1	0	0	0	1	1	1	1	1	1	1	1	1	0	1	1	1	0	1	1	1
1	1	2	41	2	4	2	1	1	0	4	1	0	2	2	50	1	0										3	0	0	0	0	1	1	0	1	0	0	1	1	1	0	0	0	0	1	1	0	0	0
1	1	2	24	2	4	2	1	1	0	4	1	0	0	3	4	1	0										4	0	0	0	0	0	0	0	0	0	0	0	0	0	0	0	0	0	0	0	0	0	0
1	1	2	42	2	4	1	9	1	0	7	1	50	2	2	4	1	0										4	0	0	0	0	0	0	0	0	0	0	0	0	0	0	0	0	0	0	0	0	0	0
2	2	2	32	1	4	1	3	0	1	2	1	4	2	2	50	1	0										3	1	1	0	0	0	1	0	1	1	0	1	0	0	1	1	1	0	1	1	1	0	0
6	6	2	31	2	3	2	1	1	0	2	1	7	2	2	4	1	0										3	0	0	0	0	0	0	0	0	0	0	0	0	0	0	0	0	0	0	0	0	0	0
1	1	2	37	2	4	2	1	1	0	5	1	0	1	3	5	1	0										3	1	1	0	1	1	1	0	1	1	1	1	0	1	1	1	0	1	1	1	1	1	1
1	1	2	60	2	5	1	2	1	0	4	1	50	2	2	5	1	0										50	1	1	0	0	0	1	0	1	0	1	0	1	1	0	1	1	1	1	1	1	1	1
1	1	1	28	2	4	1	2	0	0	2	1	0	2	4	2	1	0										3	1	0	0	1	0	0	0	0	0	0	0	0	0	0	0	1	0	0	0	1	0	0
1	1	2	30	2	4	1	2	1	0	2	1	0	1	2	50	1	0										3	1	1	0	0	0	1	1	1	1	0	0	1	1	0	1	0	1	1	1	1	1	1
2	2	2	24	1	4	1	2	0	1	7	1	0	1	1	50	1	0										50	1	1	0	1	1	1	1	1	1	1	1	1	1	1	0	0	1	1	1	1	1	1
1	1	1	25	1	4	1	2	0	1	5	0	0	1	2	50	1	0										50	1	1	0	0	1	1	1	1	1	1	1	0	1	1	0	1	0	1	1	1	0	0
2	2	2	34	2	5	1	3	1	1	11	1	0	3	2	2	1	0										3	0	1	0	0	1	1	1	1	1	1	1	1	1	1	0	1	1	1	1	0	1	1
1	1	2	30	2	4	2	1	1	0	4	1	0	2	3	4	1	0										3	0	1	0	0	0	0	0	0	0	0	0	0	0	0	0	0	0	0	0	0	0	0
1	1	2	44	2	4	2	1	1	0	8	1	0	1	3	4	1	0										4	0	0	0	0	0	0	0	0	0	0	0	0	0	0	0	0	0	0	0	0	0	0
2	2	2	35	1	5	1	3	0	1	5	1	4	2	2	50	1	0										50	1	1	0	0	1	1	1	1	1	1	1	0	1	1	1	1	0	1	1	1	1	0
1	1	2	40	2	4	2	1	1	0	4	1	1	1	3	50	1	0										3	0	1	0	0	0	0	0	0	1	0	1	0	0	0	0	1	0	0	0	1	0	0
1	1	2	37	2	4	2	1	1	1	6	1	5	1	4	4	1	0										3	0	1	0	0	0	1	0	1	1	0	1	0	0	1	1	1	1	1	1	1	1	1
2	2	2	26	2	4	2	2	1	1	7	1	0	2	2	6	1	0										50	1	1	0	0	0	1	1	1	1	1	0	1	1	1	0	0	0	1	0	1	1	1
1	1	1	21	1	4	2	1	0	0	2	1	0	2	2	50	1	0										4	1	0	0	0	0	0	0	0	0	0	0	0	0	0	0	0	0	0	0	0	0	0
1	1	2	41	2	4	2	1	1	1	6	1	0	2	2	50	1	0										3	1	1	1	0	0	1	0	0	1	1	1	0	1	0	1	1	1	1	1	1	1	1
1	1	2	33	2	4	1	3	1	1	7	1	50	2	2	4	1	0										3	1	1	0	1	1	1	1	1	1	1	1	1	1	1	0	0	1	1	1	1	0	1
1	1	2	42	2	4	1	3	1	0	6	1	50	2	2	50	1	0										3	0	1	0	0	0	1	0	1	1	0	1	0	0	1	1	1	0	1	1	1	0	0
3	3	2	52	2	4	3	2	1	0	6	1	0	3	1	50	1	0										3	1	1	0	0	1	1	0	1	1	1	1	0	1	1	1	1	1	1	1	1	0	1
1	1	2	36	2	4	1	3	1	1	4	1	9	0	3	50	1	0										3	0	1	0	0	0	1	0	0	1	0	1	0	0	0	1	1	0	0	0	0	0	0
1	1	2	32	2	3	1	2	0	0	2	1	9	0	4	4	1	0										3	0	0	0	0	0	0	0	0	0	0	0	0	0	0	0	0	0	0	0	0	0	0
6	6	1	23	1	4	2	1	0	0	10	1	0	1	1	6	1	1										3	0	1	0	0	1	1	1	1	1	1	1	0	1	1	1	1	1	1	1	1	1	0
1	1	2	25	1	5	1	2	0	1	3	0	0	2	2	4	1	0										3	0	1	0	0	0	1	1	0	0	1	0	1	1	0	1	0	0	0	0	1	0	0
4	50	2	36	1	4	1	3	0	1	4	1	0	2	1	50	1	0										50	1	1	0	0	1	1	0	1	1	0	1	0	1	1	0	1	1	1	1	1	0	0
5	5	2	33	2	3	2	1	1	0	6	0	0	2	1	4	1	0										3	0	1	0	1	0	1	0	1	1	0	1	0	1	1	1	0	1	1	0	1	1	1
2	2	1	73	2	5	3	9	1	0	11	0	0	0	3	50	1	0										3	1	1	0	1	0	1	1	1	1	1	1	0	0	1	1	0	1	1	1	0	0	1
1	1	2	39	3	3	2	1	1	1	5	1	0	0	5	3	1	0										3	0	1	0	0	0	0	0	0	1	0	0	0	0	0	1	0	0	0	0	0	0	0
2	2	1	52	2	3	3	1	1	1	6	1	0	0	1	5	1	0										3	1	1	0	1	1	1	1	1	1	1	1	1	1	1	0	1	1	1	1	1	1	1
1	1	2	31	1	4	1	9	0	1	3	1	0	3	4	50	1	0										3	0	0	0	0	0	0	0	0	0	0	0	0	0	0	0	0	0	0	0	0	0	0
2	2	1	22	1	4	2	8	0	1	6	0	4	1	2	2	1	0										3	1	1	0	0	0	1	0	1	1	0	1	0	1	0	0	1	0	1	1	0	0	0
1	1	2	22	1	4	1	6	0	1	2	1	0	3	4	50	1	0										3	0	1	0	0	0	0	0	0	0	0	0	0	0	0	0	0	0	0	0	0	0	0
1	1	2	35	2	4	2	1	1	1	7	1	50	2	2	50	1	0										3	1	1	0	0	0	1	0	1	1	0	0	0	0	0	0	1	0	0	0	0	0	0
1	1	2	31	2	4	2	1	1	0	4	1	0	2	4	50	1	0										3	1	1	0	0	0	1	1	1	0	0	1	0	0	1	0	1	0	1	0	1	1	0
1	1	1	38	2	5	1	2	1	0	4	1	0	0	1	5	1	0										3	0	1	0	0	1	1	1	1	1	1	1	0	1	1	1	1	0	1	0	1	1	0
1	1	2	39	2	4	1	7	1	1	3	1	0	3	2	3	1	0										3	0	1	0	0	0	1	1	1	1	1	1	1	1	1	1	1	0	0	1	0	0	0
1	1	2	24	1	4	2	1	0	1	5	1	0	1	2	50	1	0										3	0	1	0	0	0	1	0	1	0	1	1	1	0	1	1	1	0	0	0	1	0	0
1	1	2	27	1	5	1	2	0	1	5	1	0	2	3	5	1	0										3	1	1	0	1	0	1	1	0	0	1	1	1	1	0	0	1	0	1	1	1	1	1
1	1	2	35	3	5	1	9	1	0	4	1	0	3	3	50	1	0										3	0	1	0	0	0	1	0	0	0	1	0	0	0	0	0	1	0	0	0	0	0	0
1	1	2	37	2	4	1	2	1	0	5	1	4	1	1	50	1	0										3	0	1	0	0	0	0	1	0	0	1	0	0	0	0	1	1	0	0	1	0	0	0
1	1	2	35	2	4	1	3	1	0	4	1	0	2	2	4	1	0										3	0	1	0	1	1	1	1	1	1	1	1	0	1	1	0	1	0	1	1	1	0	1
1	1	2	21	1	4	2	3	0	1	5	1	0	0	2	4	1	0										3	1	1	0	0	1	1	0	1	1	0	0	1	1	1	0	1	1	1	1	1	0	0
2	2	1	26	1	4	1	7	0	1	8	1	0	2	2	1	1	0										3	0	1	0	0	0	1	0	1	1	1	1	1	1	1	1	1	0	1	0	1	0	0
2	2	1	28	1	4	1	2	0	1	6	0	0	1	1	5	1	0										2	1	1	0	1	0	1	1	1	1	1	1	1	1	1	1	0	1	1	1	1	1	1
1	1	2	28	2	5	1	2	1	1	2	1	0	2	3	4	1	0										3	1	1	0	0	0	1	1	1	1	1	1	0	0	1	0	1	1	1	1	1	0	1
3	3	1	32	1	3	2	2	0	1	8	0	0	3	3	2	1	0										2	1	1	0	1	0	0	0	1	1	0	0	0	0	0	0	0	0	0	0	0	0	0
1	1	2	48	2	4	2	1	1	0	4	1	50	0	4	2	1	0										3	0	1	0	0	0	1	0	1	1	0	1	0	0	1	0	0	0	1	1	1	0	0
1	1	2	34	1	4	1	2	0	1	3	1	0	2	3	50	1	0										3	1	1	0	0	0	1	1	1	1	1	1	1	1	1	0	1	1	1	1	1	0	0
1	1	1	38	2	3	1	2	1	1	6	1	0	1	4	2	1	0										3	0	0	0	0	0	1	0	1	0	0	1	0	0	1	0	1	0	1	1	1	0	0
1	1	2	51	3	5	1	2	1	0	2	0	50	0	3	2	1	0										3	1	1	0	0	0	1	1	0	1	0	1	0	0	1	1	1	0	1	1	1	0	0
1	1	2	40	1	5	1	2	0	1	5	1	0	2	2	4	1	0										3	1	1	0	0	1	1	1	1	1	1	1	1	1	1	0	1	1	1	1	1	1	1
1	1	2	45	2	4	2	1	0	1	8	1	1	0	4	2	1	0										3	0	1	0	0	0	1	0	1	1	0	1	0	0	0	1	0	0	1	1	1	0	0
1	1	2	30	2	4	1	2	1	1	5	1	0	1	2	2	1	0										3	1	1	0	1	0	1	1	1	1	1	1	1	1	0	1	1	0	1	0	1	1	0
2	2	2	30	1	5	1	3	0	1	6	1	0	2	1	5	1	0										3	1	1	0	0	0	1	1	1	1	1	1	0	1	1	1	1	0	1	1	1	0	0
1	1	2	29	2	5	1	2	1	1	5	1	0	2	3	50	1	0										50	1	1	0	0	1	1	1	1	1	1	1	0	1	0	1	0	1	1	0	1	0	1
2	2	1	50	2	4	1	9	0	0	2	1	50	2	2	50	1	0										3	1	1	0	0	1	1	1	1	1	1	1	1	1	1	0	1	1	1	1	1	1	0
5	5	2	31	1	5	1	2	0	1	3	1	0	2	2	50	1	0										3	1	1	0	1	1	1	0	1	1	0	1	0	1	1	1	0	0	1	1	0	0	0
1	1	2	19	1	4	2	1	0	0	4	1	4	2	3	6	1	0										3	0	1	0	0	1	1	0	1	0	0	1	0	0	1	1	1	0	0	0	0	0	0
1	1	2	34	2	4	1	2	1	1	6	1	0	1	3	2	1	0										3	1	0	0	1	0	1	0	1	1	0	1	0	0	1	0	1	0	1	1	1	0	0
1	1	1	30	1	4	1	9	0	1	4	0	0	2	3	3	1	0										3	0	1	0	0	0	1	0	0	0	0	0	0	0	0	0	0	0	1	1	1	1	1
2	2	1	46	2	5	1	4	0	0	2	1	0	2	4	2	1	0										2	0	1	0	0	1	1	0	1	1	1	1	0	1	1	0	0	0	1	0	1	0	0
2	2	1	55	2	3	1	7	1	1	10	0	0	2	4	3	1	0										3	0	1	0	0	0	0	0	1	0	0	1	0	0	1	0	0	0	1	0	0	0	0
2	2	1	43	2	3	1	8	1	1	9	1	4	3	3	2	1	0										3	0	1	0	0	1	1	1	1	1	1	1	0	1	1	0	1	1	1	0	1	0	0
1	1	1	30	2	4	1	2	1	0	3	1	0	1	3	3	1	0										4	0	0	0	0	0	0	0	0	0	0	0	0	0	0	0	0	0	0	0	0	0	0
1	1	2	27	2	4	2	1	1	0	3	1	0	2	2	5	1	0										3	1	1	0	0	1	1	1	0	1	1	1	1	0	0	1	1	0	1	1	1	0	0
2	2	1	22	1	4	2	1	0	0	7	0	0	1	3	4	1	0										3	0	1	0	0	1	1	0	1	1	0	1	0	0	1	0	1	1	1	1	1	0	0
1	1	2	27	1	4	1	2	0	0	4	0	0	0	4	4	1	0										3	1	1	0	0	0	1	1	0	1	1	0	1	1	1	0	1	0	1	1	1	1	0
1	1	1	36	1	4	1	5	0	1	4	1	0	3	1	50	1	0										50	1	1	0	1	0	1	0	1	1	1	0	1	1	0	0	1	1	1	1	1	1	1
2	2	1	23	1	4	2	1	0	1	6	1	50	2	3	2	1	0										3	1	1	0	0	0	1	1	0	1	1	0	0	1	0	0	1	1	1	0	1	0	0
1	1	2	26	1	4	1	2	0	1	4	1	0	2	2	50	1	0										50	1	1	0	0	1	1	1	0	1	1	0	1	1	0	0	0	1	1	1	1	1	1
1	1	2	28	1	5	1	2	0	1	5	1	0	2	2	6	1	0										3	1	1	0	0	0	1	1	0	1	1	0	1	1	0	0	1	1	1	1	1	0	0
1	1	2	31	2	5	1	6	1	0	4	1	0	2	1	50	1	0										3	0	1	0	0	0	1	0	1	1	0	1	1	1	0	1	1	0	1	1	1	1	0
1	1	2	30	1	5	1	6	0	1	3	1	0	2	3	4	1	0										3	0	1	0	0	0	1	0	0	1	0	0	0	0	1	0	1	0	0	1	0	0	0
1	1	1	37	2	4	1	2	1	0	3	1	0	2	2	50	1	0										3	1	1	0	0	0	1	0	1	1	0	0	0	0	0	0	0	0	0	0	0	0	0
1	1	2	32	2	4	2	2	1	0	5	1	0	1	2	4	1	0										3	1	1	0	0	0	1	1	0	1	1	0	1	1	0	0	1	1	1	1	1	1	1
1	1	1	31	1	4	1	2	0	1	5	0	5	1	4	4	1	0										4	0	0	0	0	0	0	0	0	0	0	0	0	0	0	0	0	0	0	0	0	0	0
1	1	1	30	1	4	1	2	0	1	4	0	0	0	5	2	1	0										4	0	0	0	0	0	0	0	0	0	0	0	0	0	0	0	0	0	0	0	0	0	0
2	2	2	18	1	3	2	1	0	1	9	0	0	2	3	5	1	0										3	1	1	0	0	1	1	1	1	0	1	1	0	1	1	0	1	1	1	1	1	0	0
1	1	2	46	1	5	1	2	0	1	2	1	0	2	2	6	1	0										3	0	1	0	0	0	1	0	1	1	1	1	1	1	1	1	1	0	1	1	1	0	0
1	1	2	38	1	5	1	2	0	1	3	1	0	3	3	4	1	0										3	1	1	0	0	0	1	1	0	1	1	0	1	1	1	0	1	0	1	1	1	0	0
1	1	2	35	2	4	1	2	1	0	4	1	0	0	3	4	1	0										3	0	1	0	0	0	1	0	0	1	0	0	1	0	0	1	1	0	1	1	1	0	0
1	1	1	25	2	4	1	2	1	0	2	1	0	2	1	6	1	0										3	1	1	0	0	0	1	1	1	1	0	1	0	0	1	1	1	0	1	1	1	0	0
1	1	1	25	1	4	1	2	0	1	3	0	0	2	3	2	1	0										3	1	0	0	0	1	1	0	1	1	0	1	0	0	1	1	1	1	0	1	1	0	0
1	1	1	29	2	4	1	2	1	0	3	1	0	1	3	6	1	0										3	1	0	0	0	0	0	0	0	0	0	0	0	0	0	0	1	0	1	1	1	0	0
1	1	1	33	1	4	2	1	0	1	3	1	0	2	3	5	1	0										3	0	1	1	0	0	1	0	0	0	0	0	0	0	0	0	1	0	1	1	0	0	0
1	1	1	27	1	4	1	2	0	0	1	1	0	1	2	5	1	0										3	1	1	0	0	0	1	1	0	1	1	0	1	1	0	0	1	0	1	0	1	1	1
1	1	2	27	2	4	1	2	1	1	7	1	0	2	2	6	1	0										3	0	1	1	0	1	1	0	1	0	0	1	0	0	0	1	1	0	1	1	1	0	0
1	1	2	25	2	4	1	2	1	0	3	1	0	2	2	5	1	0										3	1	1	0	0	1	1	0	1	1	0	0	0	1	0	0	1	0	1	1	1	0	0
1	1	2	28	2	4	1	2	1	1	6	1	0	2	2	6	1	0										3	0	1	0	0	0	0	0	0	0	0	0	0	0	0	0	1	0	1	0	1	0	0
1	1	2	27	2	4	1	2	1	0	5	1	50	0	2	4	1	0										3	1	1	0	1	1	1	0	0	1	0	1	1	1	0	0	1	0	1	1	1	1	1
1	1	1	33	2	3	1	2	1	1	6	1	0	2	2	2	1	0										4	0	0	0	0	0	0	0	0	0	0	0	0	0	0	0	0	1	0	0	0	1	1
1	1	1	26	1	4	1	2	0	1	4	0	4	3	3	2	1	0										3	0	0	0	0	0	0	0	0	0	0	0	0	0	0	0	0	0	0	0	0	0	0
2	2	1	43	2	5	1	3	1	1	10	1	1	2	3	4	1	0										3	0	1	0	0	1	1	0	1	1	0	1	0	0	1	1	0	1	1	0	1	0	0
1	1	2	27	2	4	1	8	1	0	3	1	0	2	5	6	1	0										3	1	1	0	1	1	1	0	1	0	0	1	0	1	1	0	1	0	1	0	1	0	0
1	1	2	32	2	5	1	2	1	0	4	1	0	1	3	50	1	0										3	1	1	0	0	0	1	1	1	1	1	0	1	1	0	1	1	1	1	1	1	0	1
2	2	2	29	1	4	1	3	0	1	8	1	0	0	3	3	1	0										3	0	1	0	0	0	1	0	1	1	0	1	0	0	1	1	0	0	0	0	0	0	0
1	1	2	29	2	5	1	2	1	0	4	1	0	2	2	2	1	0										3	1	1	0	0	1	1	1	0	1	1	0	1	1	0	0	0	1	1	1	1	1	1
1	1	2	36	2	5	1	2	0	0	2	1	0	2	4	50	1	0										3	1	1	0	0	1	1	1	1	1	1	1	0	1	1	0	1	1	1	1	1	1	1
1	1	2	29	2	5	1	2	1	1	9	1	4	2	3	2	1	0										50	1	1	0	0	1	1	1	1	1	1	1	0	1	1	0	1	1	1	1	1	1	1
1	1	2	32	2	5	2	1	0	0	2	1	0	0	3	50	1	0										3	0	1	0	0	0	1	0	0	1	0	0	0	0	0	0	1	0	0	0	0	0	0
5	5	2	22	1	4	2	1	0	1	7	1	50	1	3	50	1	0										3	1	1	0	1	0	1	1	1	1	0	0	1	1	0	0	1	1	1	1	1	1	1
1	1	2	29	2	4	1	2	1	0	4	1	0	2	3	3	1	0										3	1	1	0	0	0	1	0	1	1	1	1	0	0	1	1	1	0	1	1	1	0	0
2	2	1	40	2	4	1	3	1	1	6	0	0	2	4	50	1	0										3	1	1	0	0	0	1	1	1	0	1	1	0	0	1	0	0	0	1	0	0	0	1
3	3	2	39	2	4	1	3	1	0	5	1	4	0	2	50	1	0										3	0	0	0	0	0	1	0	0	1	0	1	0	0	0	1	1	0	0	1	0	0	0
4	3	2	26	2	4	1	3	0	1	5	0	0	1	3	4	1	0										4	0	0	0	0	0	0	0	0	0	0	0	0	0	0	0	0	0	0	0	0	0	0
3	3	1	22	1	4	1	9	0	1	5	1	0	2	3	50	1	0										3	0	1	0	0	0	0	0	0	0	0	0	0	0	0	0	0	0	0	0	0	0	0
2	2	1	26	1	5	1	2	0	1	9	1	4	3	3	3	1	0										3	1	0	0	1	0	1	0	1	1	1	1	1	1	1	0	1	1	1	1	0	0	0
2	2	2	25	2	3	2	1	0	0	6	1	0	1	4	2	1	0										3	1	1	0	0	1	1	1	1	0	1	1	0	1	1	0	0	1	1	0	1	1	1
2	2	1	25	1	4	2	8	0	1	5	1	2	2	3	5	1	0										50	1	1	0	0	0	1	1	1	0	1	1	1	1	1	0	0	1	1	1	1	1	1
2	2	2	38	1	5	1	2	0	1	8	1	0	0	2	6	1	0										50	1	1	0	0	0	1	1	1	0	1	1	1	1	1	0	0	1	1	1	1	1	1
3	3	2	36	2	4	1	3	1	0	5	1	6	2	3	50	1	0										3	1	1	0	0	1	1	0	1	1	0	1	0	0	1	1	1	0	1	1	1	0	0
3	3	2	26	2	3	1	4	1	1	6	1	3	1	2	50	1	0										4	0	0	0	0	1	1	0	1	1	0	1	0	0	1	0	1	0	1	0	1	0	0
3	3	2	39	2	4	1	2	1	0	3	1	4	1	2	5	1	0										2	0	0	0	0	1	1	0	1	1	0	1	0	0	1	1	1	0	1	1	1	0	0
3	3	2	29	2	3	1	2	1	1	4	1	2	2	3	3	1	0										3	1	1	0	0	1	1	0	1	1	0	1	0	0	1	1	1	0	1	1	1	0	0
3	3	2	38	2	3	1	4	1	1	4	1	0	2	2	3	1	0										3	1	0	0	0	1	1	0	1	1	0	1	1	1	1	1	1	0	1	1	1	0	0
3	3	1	55	2	4	2	4	0	1	4	0	3	2	4	4	1	0										3	0	1	0	0	0	1	0	1	1	0	1	0	0	1	1	1	0	1	1	1	0	0
3	5	2	41	2	4	1	5	0	0	5	1	2	3	4	5	1	0										4	0	0	0	0	1	1	0	0	0	0	1	0	0	0	1	1	0	0	0	0	0	0
3	3	1	33	2	4	2	2	1	0	6	1	1	2	2	4	1	0										3	1	1	0	0	1	1	0	1	1	0	1	0	0	1	1	1	0	1	1	1	0	0
3	3	2	33	2	4	1	4	1	1	4	0	4	1	2	3	1	0										3	1	1	0	0	1	1	0	1	1	0	1	0	0	1	1	1	0	0	0	0	0	0
3	3	2	44	2	3	2	4	0	1	4	0	2	2	3	3	1	0										3	0	1	0	0	1	1	0	1	1	0	1	0	0	1	1	1	0	1	1	1	0	0
3	3	1	22	1	3	2	1	0	0	1	1	0	1	2	3	1	0										4	0	1	0	0	1	1	0	1	1	0	1	1	1	0	1	1	0	1	1	1	0	0
3	3	2	33	2	4	1	2	0	1	5	1	2	0	2	50	1	0										50	1	1	0	0	1	1	0	1	1	0	1	0	0	1	1	1	0	1	1	1	0	0
3	3	1	36	2	4	1	2	1	0	5	0	2	1	4	5	1	0										3	0	1	0	0	1	1	0	1	1	1	0	0	0	1	0	1	0	1	1	1	1	0
3	3	1	39	2	4	1	3	1	0	4	1	1	0	2	2	1	0										3	0	1	0	0	1	1	0	0	0	0	1	0	0	1	1	1	0	0	0	1	0	0
3	3	2	50	2	4	2	1	1	1	6	0	3	2	4	50	1	0										4	0	1	0	0	1	1	0	1	1	0	1	0	0	1	1	1	0	1	1	1	0	0
3	3	2	21	1	3	2	8	1	0	3	1	0	1	3	3	1	0										3	0	1	0	0	1	1	0	1	1	0	1	0	0	0	1	0	0	1	1	1	0	0
3	3	1	33	2	3	1	4	0	1	1	1	3	1	3	2	1	0										3	0	0	0	0	0	1	0	1	1	0	0	0	1	0	1	0	0	1	1	1	0	0
3	3	2	43	2	4	1	3	1	1	2	1	7	1	2	3	1	0										3	0	0	0	0	1	1	0	1	1	1	1	1	0	1	0	1	0	1	1	1	0	0
3	3	2	41	2	3	1	3	1	0	4	1	0	3	2	50	1	0										3	0	1	0	0	1	1	0	1	1	0	1	0	0	1	1	1	0	1	1	1	0	0
3	3	1	32	2	4	1	5	1	1	3	0	2	0	4	3	1	0										3	0	1	0	0	1	1	1	0	1	1	1	1	0	0	0	1	0	1	1	1	0	0
3	3	2	37	2	4	1	3	1	1	2	0	50	3	2	5	1	0										50	0	0	0	0	1	1	0	0	0	1	1	0	0	1	0	1	0	1	1	1	0	0
3	3	1	43	2	4	1	4	0	1	4	1	2	1	4	2	1	0										3	0	0	0	0	1	1	0	1	1	0	1	0	1	0	1	1	0	0	0	1	0	0
4	4	1	19	1	2	1	8	0	1	6	0	0	1	4	3	1	0										4	0	1	0	0	0	1	0	1	1	0	0	0	0	0	0	0	0	1	0	0	0	0
3	3	2	54	2	4	1	6	1	1	2	1	50	1	2	4	1	0										50	1	1	0	0	1	1	0	1	1	0	1	0	0	0	1	1	0	0	0	1	0	0
3	3	2	20	1	3	2	1	1	0	1	0	2	2	4	3	1	0										4	0	0	0	0	1	1	0	1	0	0	0	0	1	1	0	1	0	1	1	1	0	0
4	4	1	20	1	2	1	8	0	1	7	0	0	0	4	3	1	0										4	0	1	0	0	0	1	0	1	1	0	1	0	0	0	0	1	0	1	1	1	1	1
4	4	1	38	1	4	1	7	1	0	1	1	0	2	2	4	1	0										3	1	1	0	0	0	1	1	1	1	1	1	1	1	0	0	1	1	1	1	1	1	1
2	2	2	20	1	4	2	1	0	0	5	1	0	2	3	3	1	0										3	1	1	0	0	0	1	1	1	1	1	1	1	1	1	0	0	1	1	1	1	1	1
2	2	2	29	2	4	1	2	1	1	4	1	0	0	2	50	1	0										3	1	1	0	0	1	1	0	1	1	0	1	0	0	1	1	1	0	1	1	1	0	0
3	3	1	49	3	4	3	1	1	1	9	1	2	2	3	5	1	0										50	1	0	0	0	1	1	0	1	1	0	1	0	0	1	1	1	0	1	1	1	0	0
3	3	2	35	2	4	1	2	0	1	5	0	50	1	4	4	1	0										3	0	0	0	0	1	1	0	1	1	0	1	0	0	1	0	1	0	1	1	1	0	0
3	3	1	54	2	4	3	1	1	1	3	1	2	2	3	4	1	0										3	0	0	0	0	1	1	0	1	1	0	1	0	0	1	1	1	0	1	1	1	0	0
3	3	2	33	1	4	1	3	0	0	1	0	6	2	3	50	1	0										3	0	0	0	0	1	1	0	1	1	1	0	1	0	0	1	1	0	1	1	1	0	0
3	3	2	44	2	4	1	3	1	1	4	1	1	1	3	50	1	0										50	0	0	0	0	1	1	0	0	0	0	1	0	0	0	0	1	1	1	0	1	1	0
3	3	2	44	2	3	1	3	0	1	1	0	50	1	3	3	1	0										3	0	0	0	0	1	1	0	1	1	0	1	1	1	1	0	1	0	1	1	1	0	0
2	2	2	29	2	4	1	2	1	1	4	1	0	0	2	6	1	0										3	1	1	0	0	1	1	0	1	1	0	1	0	0	1	1	1	0	1	1	1	0	0
3	3	2	22	1	4	2	3	0	1	2	0	50	1	2	50	1	0										2	0	0	0	0	1	1	0	0	0	0	0	0	1	1	0	1	0	1	1	1	0	0
4	4	1	18	1	4	2	1	0	1	6	0	0	2	3	50	1	0										3	1	0	0	0	1	1	0	1	1	1	1	0	0	1	1	1	1	0	0	1	0	1
3	3	2	28	2	3	1	3	0	1	4	1	50	1	2	4	1	0										2	0	0	0	0	1	1	0	1	1	0	1	0	0	1	1	1	0	1	1	1	0	0
3	3	1	27	1	4	2	4	0	1	3	1	1	2	2	3	1	0										50	0	0	0	0	1	1	0	1	1	0	1	0	0	1	1	1	0	1	1	1	0	0
3	3	2	33	2	3	1	7	0	1	3	0	50	1	3	50	1	0										50	0	0	0	0	1	1	0	1	1	0	1	0	0	1	0	1	0	1	1	1	0	0
3	3	2	29	2	2	2	2	1	0	2	1	5	2	2	3	1	0										3	0	0	0	0	0	1	0	0	0	1	1	1	0	0	1	1	0	1	1	1	0	0
3	3	2	32	2	4	1	2	1	1	2	0	0	0	1	50	1	0										3	1	1	0	0	1	1	0	0	1	0	1	0	0	0	1	1	0	0	1	1	0	0
4	4	2	19	1	3	2	1	0	1	5	0	0	1	3	4	1	0										3	0	1	0	1	0	1	1	1	1	0	1	0	1	1	0	0	0	1	0	0	1	1
3	3	2	51	2	4	1	4	0	1	3	1	50	2	2	50	1	0										50	0	1	0	0	1	1	0	1	1	0	1	0	1	0	1	1	0	1	1	1	0	0
3	3	2	22	1	4	2	1	0	0	6	1	0	2	2	50	1	0										3	1	1	0	1	0	1	0	0	1	0	0	1	1	0	1	1	0	1	1	1	1	0
4	4	2	27	1	4	1	7	0	1	3	1	0	0	1	50	1	0										3	1	1	0	1	1	1	1	1	1	1	1	0	0	1	0	0	0	1	1	1	1	1
3	3	2	39	2	4	1	3	0	0	6	1	50	2	3	50	1	0										50	0	0	0	0	1	1	0	0	1	0	1	0	0	0	1	1	0	1	1	1	0	0
4	4	2	65	3	2	1	2	1	0	7	1	50	1	4	3	1	0										3	0	1	0	0	0	1	0	1	0	1	1	0	0	1	1	0	0	1	0	1	1	1
4	4	2	55	2	4	1	6	1	0	2	1	1	0	3	2	1	0										2	0	1	0	1	0	1	0	1	1	0	1	1	1	1	0	0	1	1	1	1	1	1
3	3	2	38	2	4	2	3	0	1	3	0	2	2	2	3	1	0										50	0	1	0	0	1	1	0	1	1	0	1	1	0	1	1	1	0	1	1	1	0	1
4	4	1	20	1	2	1	8	0	1	7	0	0	0	4	3	1	0										1	1	0	0	0	0	1	1	1	1	0	1	0	0	1	0	0	1	1	0	1	1	1
4	4	2	53	1	4	2	1	0	1	3	1	2	1	3	4	1	0										3	1	1	0	0	1	1	1	1	1	1	1	0	0	1	0	0	0	1	1	1	1	1
4	4	2	40	1	1	2	1	0	1	6	1	4	1	4	3	1	0										3	0	1	0	0	1	1	1	1	1	0	1	0	0	1	0	0	0	1	0	0	1	1
4	4	2	74	3	2	2	1	1	0	5	0	50	2	3	3	1	0										3	0	1	0	0	0	1	0	1	1	0	1	1	0	1	1	0	1	1	0	1	1	1
4	4	1	44	2	1	1	8	1	1	6	0	50	0	4	3	1	0										1	0	1	0	0	0	1	0	1	1	0	1	0	0	1	0	0	1	1	0	0	1	1
4	4	1	55	1	2	1	8	0	1	4	0	50	1	3	3	1	0										3	0	1	0	0	0	1	0	1	1	0	1	0	1	1	0	0	1	1	0	0	1	1
3	3	2	42	2	3	2	5	0	1	2	0	50	2	2	3	1	0										2	1	1	0	0	1	1	0	1	1	0	1	0	0	1	1	1	0	1	1	1	0	0
3	3	2	39	2	4	1	7	0	1	3	0	50	2	2	50	1	0										50	0	1	0	0	1	1	0	1	1	0	1	0	0	0	0	1	1	1	0	0	0	0
4	4	2	28	2	4	1	4	0	0	2	1	0	1	3	50	1	0										3	0	1	0	0	0	1	1	1	1	1	1	0	1	1	1	0	1	1	0	1	1	1
4	4	2	34	3	2	2	1	1	1	8	1	6	1	4	3	1	0										3	0	0	0	0	0	1	0	1	1	1	1	0	0	1	1	0	1	1	0	1	1	1
3	3	2	44	2	3	2	1	0	1	3	0	1	1	3	50	1	0										3	1	0	0	0	0	0	0	0	1	0	0	0	0	1	1	1	1	1	0	1	0	0
3	3	2	41	2	3	2	6	0	1	2	0	4	2	4	2	1	0										3	1	1	0	0	0	1	0	1	1	1	1	0	1	1	0	1	1	1	0	0	1	1
3	3	2	41	2	5	1	3	1	1	3	1	3	1	3	5	1	0										3	0	0	0	0	1	1	0	0	1	1	0	0	0	1	0	1	1	1	0	1	1	0
3	3	1	51	2	4	2	1	0	1	3	1	2	1	1	3	1	0										3	0	0	0	0	1	1	0	0	1	1	1	1	0	0	1	1	1	1	0	1	0	0
3	3	2	51	2	5	1	2	0	1	4	0	1	2	1	4	1	0										3	0	1	0	0	1	1	0	1	1	1	1	1	0	0	1	1	0	1	1	1	1	0
3	3	2	44	2	4	1	2	0	0	3	0	3	2	2	3	1	0										3	0	0	0	0	1	1	0	0	1	1	1	1	0	1	1	1	0	0	0	1	0	0
3	3	2	50	2	5	1	5	0	1	3	1	50	1	1	3	1	0										3	0	0	0	0	1	1	0	1	0	0	0	0	1	1	1	1	0	0	1	1	0	0
3	3	2	51	2	3	1	3	1	0	2	0	2	1	4	4	1	0										3	0	1	0	0	1	1	0	0	1	1	1	1	0	0	1	1	1	1	0	1	1	0
3	3	2	28	2	4	1	2	0	1	4	1	3	2	1	50	1	0										3	0	1	0	0	1	1	1	1	0	0	0	0	1	0	1	1	1	0	0	1	0	0
3	3	2	33	2	4	1	2	1	1	4	1	0	1	3	50	1	0										2	1	0	0	0	1	1	0	1	0	0	0	0	0	1	1	1	0	1	1	1	0	0
3	3	2	51	2	5	3	1	1	0	3	1	2	2	2	50	1	0										3	0	1	0	0	1	1	0	1	0	0	1	1	0	1	1	1	1	1	0	1	0	0
3	3	1	31	2	4	1	8	1	0	2	0	1	3	4	6	1	0										3	1	1	0	0	1	1	1	0	1	1	1	1	0	1	0	1	1	1	1	1	0	1
3	3	1	51	2	3	1	5	1	1	3	1	2	3	3	3	1	0										3	0	1	0	0	1	1	0	1	0	0	1	0	0	1	0	1	0	0	0	1	0	0
3	3	2	38	2	4	1	3	1	0	2	1	3	2	3	50	1	0										50	1	1	0	0	1	1	0	1	0	0	1	1	1	1	0	1	0	0	1	1	0	0
3	3	1	55	2	4	3	1	1	0	3	1	4	2	4	4	1	0										50	0	1	0	0	1	1	0	1	1	1	0	1	0	1	0	1	0	1	1	1	0	0
3	3	2	25	2	3	2	1	0	1	5	1	1	2	4	4	1	0										50	1	1	0	0	1	1	0	1	0	0	0	1	0	0	0	1	0	0	1	1	0	0
3	3	2	26	2	3	1	6	1	1	2	0	0	2	3	50	1	0										50	0	0	0	0	1	1	0	1	0	0	1	0	1	0	1	1	0	1	1	1	0	0
3	3	2	30	2	3	1	2	0	1	4	1	50	2	2	50	1	0										3	1	1	0	0	1	1	0	1	1	0	0	1	0	1	0	1	0	0	0	1	0	0
3	3	1	32	2	4	1	5	1	1	3	0	2	0	3	3	1	0										2	0	1	0	0	1	1	0	1	1	0	1	0	0	1	1	1	0	0	0	1	0	0
2	2	2	53	2	2	2	1	1	0	7	1	3	1	4	3	1	0										3	0	0	0	0	1	1	0	1	1	0	1	0	1	0	1	0	0	1	1	1	0	0
3	3	2	33	2	3	2	1	1	0	4	1	3	0	4	2	1	0										3	0	0	0	0	1	1	0	1	0	0	1	1	1	1	1	1	0	1	1	0	0	0
3	3	2	27	2	3	1	3	0	1	4	0	1	2	3	50	1	0										3	0	1	0	0	1	1	0	1	1	0	0	1	0	1	0	1	0	1	1	1	1	1
3	3	2	42	2	3	2	3	1	1	5	1	50	1	4	3	1	0										3	1	1	0	0	1	1	0	1	1	1	1	1	1	0	1	1	0	1	1	1	0	0
3	3	2	22	1	3	1	8	1	0	3	0	2	2	2	50	1	0										3	0	1	0	0	1	1	0	1	0	0	0	0	0	1	0	1	0	1	1	1	0	0
1	2	1	33	1	5	1	2	0	0	2	1	0	2	2	50	1	0										3	1	1	0	0	1	1	1	1	1	1	1	1	1	0	1	1	1	1	1	1	0	0
3	3	2	31	2	4	1	5	1	0	4	1	50	1	4	2	1	0										50	0	0	0	0	1	1	0	1	0	0	1	0	1	0	1	1	0	1	1	1	0	0
3	3	2	31	2	4	1	4	1	0	4	0	5	3	2	50	1	0										2	0	1	0	0	1	0	1	0	1	0	0	1	0	1	0	1	0	0	1	0	0	0
3	3	1	55	2	4	2	1	0	1	2	0	50	1	2	50	1	0										3	0	0	0	0	1	1	0	0	1	0	1	1	0	1	1	1	0	1	1	1	0	0
3	3	1	25	2	3	2	1	1	1	3	1	2	2	3	50	1	0										50	0	0	0	0	1	1	0	0	1	1	1	1	0	1	1	1	0	1	0	0	0	0
3	3	2	21	1	3	2	1	1	1	4	0	0	1	3	3	1	0										50	0	0	0	0	1	1	0	0	1	1	1	0	1	1	0	1	0	1	0	1	0	0
3	3	2	25	2	4	1	8	0	1	2	0	0	1	2	2	1	0										50	0	0	0	0	1	1	0	1	1	1	1	0	1	1	1	1	0	1	1	0	1	0
3	3	2	21	1	4	2	1	0	1	4	1	0	3	4	50	1	0										3	0	0	0	0	1	1	0	1	0	0	1	0	0	1	0	1	0	0	0	1	0	0
3	3	2	33	2	4	1	3	0	1	4	1	1	1	2	3	1	0										3	0	0	0	0	1	1	0	1	1	1	1	0	1	1	1	1	0	1	1	1	0	0
3	3	2	26	2	3	1	3	1	0	3	1	0	2	3	2	1	0										50	0	0	0	0	1	1	0	0	1	0	1	1	0	1	0	1	0	0	0	1	0	0
3	3	1	37	2	3	1	2	1	1	5	1	50	1	3	50	1	0										50	1	1	0	0	1	1	0	1	0	0	1	0	0	1	1	1	0	1	1	0	0	0
3	4	2	28	2	4	1	3	0	1	3	0	2	2	2	50	1	0										3	0	0	0	0	1	1	0	1	1	0	1	0	0	1	1	1	0	1	0	0	0	1
2	2	2	24	1	4	2	1	0	0	9	0	0	2	2	5	1	0										3	1	1	0	0	1	1	0	1	1	1	1	0	0	1	0	1	0	1	0	1	0	1
2	2	2	27	1	5	2	1	0	1	8	0	0	2	3	50	1	0										3	1	1	0	0	1	1	1	1	1	1	1	1	1	1	0	1	1	1	1	1	1	1
2	2	1	31	2	3	1	8	1	0	4	0	2	3	4	4	1	0										3	1	0	0	0	1	1	1	1	1	1	1	1	1	1	1	1	1	1	1	0	1	1
2	2	2	45	3	3	2	1	1	0	2	1	6	2	3	2	1	0										3	1	0	0	1	1	1	1	1	1	0	1	0	0	1	0	1	1	1	1	1	1	0
2	2	1	64	2	5	3	1	1	0	6	0	50	1	5	3	1	0										3	1	0	0	0	1	1	1	1	1	1	1	1	0	1	0	1	1	1	1	1	1	1
2	2	1	23	1	3	2	1	0	1	6	0	9	0	5	5	1	0										3	1	0	0	0	1	1	0	1	1	1	1	0	1	1	1	0	1	1	1	1	0	1
4	4	1	93	3	4	3	1	1	0	2	0	50	2	3	6	1	0										4	0	1	0	0	0	1	0	1	1	1	1	0	0	1	0	0	1	1	1	1	1	1
4	4	2	71	3	2	2	1	1	0	2	1	50	2	4	50	1	0										3	0	1	0	0	0	1	1	1	1	1	1	0	1	1	0	0	1	1	0	1	1	1
4	4	1	44	2	2	1	8	1	1	7	0	1	0	4	50	1	0										3	0	1	0	0	0	1	1	1	1	1	1	0	1	1	1	0	1	1	0	1	1	1
4	4	2	63	1	2	2	1	0	1	6	1	50	1	4	3	1	0										3	0	0	0	0	0	1	0	1	1	0	0	1	0	1	0	0	0	1	0	0	1	1
2	2	2	24	1	3	2	1	0	1	10	1	0	1	2	6	1	0										2	0	1	0	0	1	1	1	1	1	1	1	1	1	0	0	1	1	1	1	0	1	1
2	2	1	33	2	3	1	9	0	0	2	0	4	2	4	3	1	0										4	0	0	0	0	0	0	0	0	0	0	0	0	0	0	0	0	0	0	0	0	0	0
4	4	1	41	1	2	1	8	0	1	4	0	2	1	4	3	1	0										3	0	0	0	0	1	1	0	1	1	1	1	0	1	1	1	0	1	1	0	1	1	1
4	4	2	53	2	2	1	9	1	1	7	1	4	0	4	3	1	0										3	0	1	0	0	0	1	0	1	1	1	0	0	0	1	1	0	0	1	0	0	1	1
4	4	1	18	1	3	2	1	0	1	7	0	0	1	4	3	1	0										3	0	0	0	0	0	1	1	1	1	1	0	0	1	1	0	0	0	1	0	1	1	1
6	6	1	52	2	3	1	2	1	1	4	0	1	0	3	1	1	0										3	1	1	0	0	1	1	1	1	1	1	1	1	1	1	0	0	1	1	1	1	1	1
3	3	2	44	2	4	1	3	1	1	3	1	0	1	1	4	1	0										50	1	1	0	0	1	1	0	1	0	0	0	0	0	1	0	1	0	1	1	1	0	0
4	4	2	50	1	2	1	8	0	1	2	1	6	1	4	3	1	0										1	0	1	0	0	0	1	0	1	1	0	1	0	0	1	1	0	1	1	0	1	1	1
4	4	1	23	1	4	1	4	0	1	6	0	0	1	3	50	1	0										3	1	1	0	0	0	1	1	1	1	1	1	1	0	1	1	0	1	1	1	1	1	1
2	2	1	23	1	4	1	5	0	1	10	0	0	2	2	3	1	0										3	1	1	0	0	1	1	1	1	1	1	1	1	1	1	1	1	1	1	1	1	0	0
2	2	1	30	1	3	1	7	0	1	9	0	0	3	2	4	1	0										3	1	1	0	0	1	1	0	1	1	1	1	1	0	1	1	1	0	1	1	1	0	1
2	2	2	36	2	4	1	3	1	1	7	1	0	0	1	2	1	0										50	1	0	0	1	1	1	1	1	1	1	1	1	1	1	1	1	1	1	0	1	0	1
4	4	1	66	2	3	1	8	1	1	5	0	50	1	3	50	1	0										3	0	1	0	0	0	1	1	1	1	1	1	1	0	1	1	0	1	1	0	1	1	1
4	4	2	55	1	2	2	1	0	1	4	1	50	1	4	3	1	0										1	0	1	0	0	0	1	0	1	1	1	1	1	0	1	0	0	1	1	0	1	1	0
2	2	2	57	2	1	2	1	0	1	2	1	50	1	3	50	1	0										50	0	1	0	1	1	1	1	1	1	0	1	1	1	1	1	1	0	0	1	1	0	0
2	2	2	61	2	3	2	1	1	0	8	1	5	2	3	2	1	0										3	0	1	0	0	1	1	1	1	1	1	1	1	1	1	1	1	1	1	1	1	1	0
5	5	2	23	1	5	2	1	0	1	5	1	0	1	3	50	1	1	50	0			0	0				50	1	1	1	1	0	1	1	1	1	1	1	1	1	0	0	1	1	1	0	0	0	0
5	5	2	21	1	5	2	1	0	0	5	1	0	3	3	50	1	1	50	0			0	0				50	1	1	0	1	1	1	1	1	1	1	1	1	1	1	0	0	1	1	1	1	1	1
6	6	1	45	2	3	1	9	1	0	7	1	0	1	4	50	1	1	50	0			0	0				3	0	1	0	0	0	1	0	1	1	1	1	0	1	1	0	1	0	1	0	1	0	0
3	3	2	25	2	4	1	3	0	0	2	1	0	2	3	4	1	1	50	0			0	0				3	1	1	0	0	0	0	0	1	0	0	1	0	0	1	0	1	0	0	1	0	1	0
3	3	1	31	2	5	1	2	1	1	4	0	1	2	1	50	1	1	50	0			0	0				3	1	1	0	0	0	1	0	1	0	0	1	0	0	1	0	1	0	0	1	0	1	0
4	4	2	26	1	5	1	2	0	1	3	1	0	2	2	6	1	1	2	0			0	0				50	1	1	1	0	1	1	0	1	1	0	1	1	1	0	0	1	1	1	0	0	0	0
3	3	1	18	1	3	2	1	0	1	3	0	0	2	3	4	1	1	2	0			0	0				3	0	0	0	0	1	1	0	1	0	0	1	0	0	1	1	1	0	0	1	1	1	1
2	2	2	36	2	3	2	1	1	0	9	1	0	2	2	5	1	1	5	0			0	0				50	1	1	0	0	1	1	1	1	1	1	1	1	1	1	0	1	1	1	1	0	1	0
6	6	2	45	1	5	1	3	0	1	2	1	0	3	2	50	1	1	50	0			0	0				50	1	1	0	1	1	1	1	1	1	1	1	1	1	1	0	1	1	1	1	0	1	0
6	6	1	53	2	5	1	2	1	0	5	0	50	2	3	50	1	1	50	0			0	0				50	1	1	1	1	0	1	1	1	1	1	1	1	1	0	0	1	1	1	0	0	0	0
1	4	1	32	2	3	1	4	1	0	3	1	0	1	4	3	1	1	50	0			0	0				4	0	1	0	0	0	1	0	1	1	0	1	0	0	1	1	1	0	0	1	1	1	1
4	4	2	56	2	4	1	6	1	0	2	1	1	1	2	2	1	1	4	0			0	0				3	1	1	0	0	0	1	1	1	1	1	1	1	1	1	0	1	1	1	1	0	1	0
2	2	1	44	2	5	1	4	1	0	7	0	0	2	2	50	1	1	50	0			0	0				3	1	1	0	0	0	1	0	1	0	1	1	0	0	1	1	1	0	0	1	1	1	1
6	6	2	30	2	5	1	2	1	0	3	1	0	2	2	50	1	1	3	0			0	2				3	1	1	0	1	0	1	0	1	1	1	0	1	1	0	0	0	1	1	0	0	0	0
4	4	2	25	1	5	1	2	0	0	2	1	0	1	3	50	1	1	50	0			0	0				3	1	1	0	0	1	1	0	1	1	0	1	0	1	0	1	1	0	1	0	1	0	1
6	6	2	25	2	4	2	1	1	0	4	1	0	2	2	50	1	1	6	0			0	0				3	1	1	0	0	1	1	1	1	1	1	1	0	0	1	0	1	0	0	1	0	1	0
6	6	1	30	2	4	2	7	1	1	9	1	50	2	1	50	1	1	50	0			0	0				50	0	1	0	0	0	1	0	1	1	0	1	0	0	1	1	1	0	0	1	1	1	1
6	6	1	57	2	5	1	2	1	1	8	0	1	1	2	50	1	1	50	0			0	2				50	1	1	0	0	1	1	1	1	1	1	1	1	1	1	1	1	1	1	1	1	1	1
5	5	2	36	2	5	2	1	1	0	4	1	0	2	4	50	1	1	50	0			0	0				3	1	1	0	0	1	1	1	1	1	1	1	1	1	1	1	1	1	1	1	1	1	1
6	6	2	38	2	5	1	2	1	1	5	1	0	2	2	6	1	1	50	0			0	0				50	1	1	0	1	1	1	1	1	1	1	1	1	1	1	0	1	1	1	1	0	1	0
6	6	2	27	2	3	2	1	1	1	5	1	6	0	2	4	1	1	3	0			0	0				3	1	1	0	0	0	1	1	1	1	1	1	0	0	1	0	1	0	0	1	0	1	0
5	5	2	31	2	4	1	3	1	0	4	1	0	2	4	4	1	1	3	0			0	2				3	0	1	0	1	1	1	1	1	1	0	1	0	1	1	1	1	0	1	1	1	1	1
5	5	2	52	2	5	2	1	1	0	7	1	0	1	3	3	1	1	50	0			0	0				50	1	1	0	1	1	1	0	1	1	1	1	1	1	1	1	1	1	1	1	1	1	1
6	6	2	28	2	4	2	1	1	0	3	1	0	2	2	50	1	1	50	0			0	0				3	1	1	1	1	1	1	0	1	1	0	1	0	0	1	0	1	0	0	1	0	1	0
6	6	2	35	1	5	1	2	0	1	4	1	0	2	1	50	1	1	50	0			0	0				50	1	1	0	1	0	1	1	1	1	1	1	0	1	1	1	1	0	1	1	1	1	1
6	6	1	29	2	4	1	7	1	1	6	0	4	2	2	2	1	1	3	0			0	0				3	1	1	0	1	0	1	0	1	1	1	1	0	1	1	1	1	0	1	1	1	1	1
6	6	1	54	2	5	1	2	1	0	3	1	0	2	3	50	1	1	50	0			0	0				50	1	1	0	0	0	1	1	1	0	1	1	0	1	0	0	1	0	1	0	0	0	0
1	1	2	34	2	5	1	3	1	1	4	1	0	0	2	50	1	1	50	0			0	2				3	1	1	1	1	1	1	1	1	1	1	1	1	1	1	1	1	1	1	1	1	1	1
2	2	2	34	2	5	1	3	1	0	5	1	4	2	1	5	1	1	3	0			0	0				50	1	1	0	0	1	1	1	1	0	1	1	1	0	1	1	1	1	0	1	1	1	1
5	6	2	49	2	5	2	7	1	0	3	1	5	2	2	5	1	1	50	0			0	0				50	1	1	0	1	1	1	0	1	1	1	1	1	1	1	1	1	1	1	1	1	1	1
3	3	1	22	1	3	2	1	0	1	4	0	2	2	2	50	1	1	4	0			0	0				50	0	0	0	0	1	0	0	0	0	0	1	0	0	1	1	1	0	0	1	1	1	1
3	3	2	34	2	4	1	6	1	1	6	1	5	2	2	50	1	1	50	0			0	0				3	1	1	0	0	1	1	0	1	1	0	1	0	0	1	1	1	0	0	1	1	1	1
2	2	1	22	1	4	1	2	0	1	7	1	0	1	1	2	1	1	3	0			0	2				2	1	1	0	1	1	1	0	1	1	0	1	0	0	1	1	1	0	0	1	1	1	1
2	2	2	37	2	4	1	2	0	1	5	1	4	1	2	50	1	1	4	0			0	0				50	1	1	0	1	1	1	1	1	1	1	1	1	1	1	1	1	1	1	1	1	1	1
6	6	2	29	1	4	1	7	0	1	5	0	50	3	3	50	1	1	50	0			0	0				3	0	0	0	0	0	1	0	0	1	0	0	0	0	0	0	0	0	0	0	0	0	0
2	2	2	34	2	5	1	3	1	0	4	1	4	2	1	6	1	1	2	0			0	0				50	1	1	0	1	1	1	1	1	0	1	1	1	1	1	1	1	1	1	1	1	1	1
3	3	2	16	1	2	2	1	0	1	5	0	0	2	2	2	1	1	50	0			0	0				3	1	1	0	0	0	0	0	1	1	0	0	0	0	1	0	0	0	0	1	0	1	0
3	3	2	23	1	4	2	1	0	1	2	1	0	2	3	50	1	1	50	0			0	0				50	1	0	0	1	0	1	0	1	1	0	1	0	0	1	1	1	0	0	1	1	1	1
1	1	2	32	3	5	1	2	1	1	6	1	2	2	1	6	1	1	3	0			0	0				3	1	1	0	0	1	1	0	1	1	0	1	0	0	1	1	1	0	0	1	1	1	1
3	3	2	24	2	4	1	3	1	0	3	1	4	2	2	50	1	1	50	0			0	0				50	1	1	0	1	0	1	0	1	1	1	1	0	0	0	0	1	0	0	0	0	0	0
1	1	2	35	2	4	1	2	1	0	4	1	0	1	2	50	1	1	50	0			0	0				50	0	1	0	0	1	1	1	1	1	1	1	1	1	1	0	1	1	1	1	0	1	0
1	1	2	33	2	5	1	2	1	0	5	1	5	2	1	6	1	1	4	0			0	0				3	1	1	0	0	1	1	1	1	1	1	1	1	1	1	1	1	1	1	1	1	1	1
1	1	2	27	2	4	2	1	1	0	2	1	0	2	3	2	1	1	4	0			0	0				3	0	0	0	0	1	1	1	1	1	1	1	0	0	1	1	1	0	0	1	1	1	1
3	3	2	30	2	4	1	3	1	0	6	1	2	2	2	50	1	1	50	0			0	0				50	1	1	0	1	0	1	0	1	1	0	1	0	0	1	1	1	0	0	1	1	1	1
1	1	2	38	2	5	1	2	1	0	4	1	50	2	3	50	1	1	50	0			0	0				50	1	1	0	0	0	1	1	1	1	1	1	1	1	1	0	1	1	1	1	0	1	0
5	5	2	21	1	5	2	2	0	1	7	1	0	2	3	2	1	1	50	0			0	0				3	1	1	0	1	0	1	0	1	1	0	1	0	1	0	0	1	0	1	0	0	0	0
1	1	1	22	1	4	2	1	0	1	2	0	0	2	3	50	1	1	50	0			0	0				3	1	1	0	1	0	1	0	1	0	1	1	1	0	1	0	1	1	0	1	0	1	0
5	5	2	22	1	4	2	1	0	1	4	1	0	2	3	50	1	1	50	0			0	1	1	1	2	50	1	1	0	1	1	1	1	1	0	0	1	1	1	0	1	1	1	1	0	1	0	1
5	5	2	25	1	5	1	2	0	1	5	0	0	1	3	4	1	1	3	0			0	0				3	1	0	0	1	0	1	0	1	1	0	1	1	1	1	0	1	1	1	1	0	1	0
2	2	1	47	2	5	1	2	1	0	6	1	50	2	3	50	1	1	50	0			0	0				50	1	1	0	1	0	1	0	1	1	1	1	1	1	1	0	1	1	1	1	0	1	0
1	1	1	28	1	5	1	2	0	1	7	1	0	2	2	6	1	1	3	0			0	0				50	1	1	0	1	0	1	0	1	1	0	1	0	0	1	0	1	0	0	1	0	1	0
1	1	2	28	2	4	2	1	1	1	8	1	0	2	3	2	1	1	4	0			0	0				50	1	1	0	0	1	1	1	1	0	1	0	1	1	1	0	0	1	1	1	0	1	0
2	2	2	30	2	5	1	3	1	0	4	1	4	2	1	6	1	1	2	0			0	0				50	0	1	0	0	0	1	1	1	1	1	1	1	1	1	0	1	1	1	1	0	1	0
2	2	1	27	1	5	1	2	0	1	9	0	0	0	2	5	1	1	4	0			0	0				3	1	1	0	1	1	1	1	1	1	1	1	0	1	1	0	1	0	1	1	0	1	0
1	1	2	31	2	5	1	3	1	1	3	1	0	2	3	4	1	1	50	0			0	0				50	0	1	0	1	1	1	1	1	1	1	1	0	1	1	1	1	0	1	1	1	1	1
2	2	1	29	2	5	1	3	1	1	5	1	0	2	4	2	1	1	50	0			0	0				3	0	0	0	0	0	1	0	1	1	0	1	0	0	1	0	1	0	0	1	0	1	0
1	1	2	27	2	4	2	1	1	0	4	1	1	2	2	2	1	1	3	0			0	0				3	0	1	0	0	0	1	0	1	1	0	0	0	1	0	1	0	0	1	0	1	0	1
2	2	1	49	2	5	1	2	1	0	6	1	1	3	2	50	1	1	50	0			0	0				3	1	1	0	1	1	1	0	1	1	1	1	0	1	1	0	1	0	1	1	0	1	0
1	1	2	23	1	4	1	6	0	1	6	1	0	2	1	50	1	1	3	0			0	0				3	0	1	0	0	0	1	0	0	1	1	0	0	1	1	1	0	0	1	1	1	1	1
1	1	2	50	2	3	2	1	1	1	4	1	0	1	1	5	1	1	4	0			0	0				3	0	0	0	0	1	0	0	1	1	0	1	0	0	0	0	1	0	0	0	0	0	0
1	1	1	40	2	4	1	2	1	0	5	1	0	2	2	50	1	1	2	0			0	1	1	0		3	1	1	0	0	1	1	1	1	1	1	1	1	1	1	1	1	1	1	1	1	1	1
5	5	2	32	1	5	2	1	0	1	8	1	0	1	2	50	1	1	4	0			0	1	1	0		3	1	1	0	1	1	1	0	1	1	1	1	0	1	1	1	1	0	1	1	1	1	1
1	1	2	20	1	4	2	1	0	1	4	1	0	2	2	50	1	1	50	0			0	0				50	1	1	0	0	0	1	1	1	1	1	1	0	0	1	1	1	0	0	1	1	1	1
3	3	2	60	2	3	3	1	1	1	4	1	0	0	2	50	1	1	50	0			0	0				3	0	1	0	0	0	1	0	1	1	0	1	0	1	1	0	1	0	1	1	0	1	0
1	1	2	24	1	4	2	1	0	1	5	1	0	2	2	4	1	1	50	0			0	2				3	1	1	0	0	1	1	0	1	1	0	0	0	0	0	1	0	0	0	0	1	0	1
1	1	2	28	1	5	1	3	0	1	5	0	8	2	3	50	1	1	50	0			0	0				50	0	1	0	0	0	1	0	0	1	1	0	0	0	0	1	0	0	0	0	1	0	1
1	1	2	40	2	5	1	3	0	0	4	1	0	3	3	50	1	1	4	0			0	0				50	1	1	0	0	0	1	1	1	1	1	0	1	1	0	1	0	1	1	0	1	0	1
1	1	2	19	1	4	2	1	0	0	4	1	0	3	2	4	1	1	3	0			0	0				3	1	1	0	0	1	1	0	1	1	1	1	0	1	1	0	1	0	1	1	0	1	0
6	6	2	34	2	4	1	2	1	1	7	1	2	1	2	50	1	1	50	0			0	1	1	1	7	50	1	1	0	0	0	1	0	1	0	1	1	1	1	1	0	1	1	1	1	0	1	0
6	6	1	57	2	5	1	3	1	0	3	1	2	3	2	50	1	1	3	0			0	0				3	1	1	0	1	0	1	1	1	1	1	1	1	1	1	0	1	1	1	1	0	1	0
6	6	1	66	2	4	3	1	1	0	7	1	50	1	3	50	1	1	50	0			0	0				50	1	1	0	0	0	1	0	1	0	1	1	1	1	1	0	1	1	1	1	0	1	0
6	6	2	57	3	2	1	2	1	1	6	1	1	1	3	3	1	1	3	0			0	0				3	1	1	0	1	0	1	1	1	1	1	1	1	1	1	0	1	1	1	1	0	1	0
2	2	2	22	1	4	2	3	0	1	5	1	0	2	1	5	1	1	4	0			0	0				3	1	1	0	0	0	1	0	1	1	1	1	0	0	1	1	1	0	0	1	1	1	1
6	6	2	54	1	4	1	2	0	1	3	1	1	2	2	4	1	1	50	0			0	0				50	1	1	0	1	0	1	1	1	1	1	1	1	1	1	1	1	1	1	1	1	1	1
1	1	2	36	2	4	2	1	1	0	5	1	0	2	2	50	1	1	3	0			0	0				3	0	1	0	1	1	1	0	1	1	1	1	0	1	1	0	1	0	1	1	0	1	0
6	6	1	54	2	5	1	2	1	0	2	1	0	2	3	50	1	1	50	0			0	0				50	1	1	0	0	0	1	1	1	1	1	1	1	1	1	0	1	1	1	1	0	1	0
6	6	1	56	2	3	1	2	1	0	5	0	1	1	3	1	1	1	50	0			0	0				50	1	1	0	1	0	1	1	1	1	1	1	1	1	1	1	1	1	1	1	1	1	1
1	1	2	22	1	4	2	3	0	1	5	1	0	1	1	5	1	1	2	0			0	0				50	1	1	0	0	0	1	0	0	1	1	0	0	1	0	0	0	0	1	0	0	0	0
1	1	2	40	2	3	2	1	1	1	6	1	0	1	3	2	1	1	3	0			0	0				4	0	0	0	0	0	0	0	0	0	0	0	0	0	0	0	0	0	0	0	0	0	0
2	2	1	24	2	4	2	3	1	1	4	1	0	0	1	6	1	1	2	0			0	0				3	0	1	0	0	1	1	1	1	1	0	1	0	0	1	1	1	0	0	1	1	1	1
6	6	2	54	2	5	1	3	1	0	5	1	50	1	3	2	1	1	50	0			0	0				50	0	1	0	0	0	1	1	1	1	1	1	0	0	1	1	1	0	0	1	1	1	1
6	6	1	41	2	3	1	2	1	1	9	0	5	1	3	50	1	1	50	0			0	2				3	1	1	0	1	1	1	0	1	1	1	1	1	1	1	1	1	1	1	1	1	1	1
3	3	2	55	2	4	3	1	1	0	4	1	50	2	2	4	1	1	4	0			0	0				3	0	1	0	0	0	1	0	1	1	0	1	0	1	1	1	1	0	1	1	1	1	1
6	6	2	22	1	4	2	1	0	1	7	1	0	1	3	2	1	1	3	0			0	0				3	1	1	0	0	1	1	0	1	1	1	1	0	0	1	1	1	0	0	1	1	1	1
5	5	2	21	1	5	1	3	0	1	5	1	0	2	3	50	1	1	50	0			0	0				3	1	1	0	1	0	1	1	1	1	1	1	0	1	0	0	1	0	1	0	0	0	0
3	3	2	49	2	3	2	1	1	0	6	1	0	2	2	50	1	1	4	0			0	0				3	1	1	0	0	0	1	0	1	1	1	1	0	1	0	0	1	0	1	0	0	0	0
1	1	2	32	1	5	1	2	0	1	3	0	0	2	2	50	1	1	50	0			0	0				50	1	1	0	0	1	1	1	1	1	1	1	1	1	0	1	1	1	1	0	1	0	1
1	1	1	22	1	4	1	4	0	1	5	1	0	2	2	50	1	1	8	0			0	0				4	0	0	0	0	0	0	0	0	0	0	0	0	0	0	0	0	0	0	0	0	0	0
6	6	2	45	1	4	1	2	0	1	5	1	1	0	2	2	1	1	2	0			0	0				3	1	1	0	1	0	1	1	1	1	1	1	0	1	1	0	1	0	1	1	0	1	0
2	2	2	43	1	5	1	3	0	1	5	1	0	2	2	4	1	1	50	0			0	0				50	1	1	0	0	1	1	0	1	1	0	1	0	1	1	0	1	0	1	1	0	1	0
6	6	1	38	2	5	1	2	1	1	11	0	0	2	2	1	1	1	3	0			0	0				3	1	1	0	1	1	1	0	1	1	1	1	0	0	1	1	1	0	0	1	1	1	1
3	3	2	55	1	5	1	2	0	1	3	1	10	1	2	4	1	1	4	0			0	0				50	1	1	0	1	0	1	1	1	1	1	1	1	1	1	0	1	1	1	1	0	1	0
1	1	1	29	2	4	1	2	1	0	3	1	0	2	3	50	1	1	50	0			0	0				50	1	1	0	0	0	1	0	1	1	0	1	0	1	0	0	1	0	1	0	0	0	0
6	6	2	26	1	4	2	1	0	1	8	1	4	1	4	50	1	1	50	0			0	0				50	1	1	0	0	0	1	1	1	1	1	1	1	1	1	1	1	1	1	1	1	1	1
1	1	2	30	2	4	1	2	1	0	3	1	0	2	3	4	1	1	5	0			0	0				50	1	1	0	0	0	1	1	1	1	1	1	0	1	1	0	1	0	1	1	0	1	0
6	6	1	52	2	5	1	3	1	1	9	0	2	1	2	50	1	1	50	0			0	0				3	0	0	0	0	0	1	1	0	1	1	1	0	1	0	1	1	0	1	0	1	0	1
5	5	2	42	2	3	1	3	1	0	6	1	0	0	2	50	1	1	50	0			0	0				3	0	1	0	1	0	1	0	1	1	1	1	1	1	1	1	1	1	1	1	1	1	1
1	1	1	30	2	4	1	2	1	0	3	1	0	3	2	50	1	1	50	0			0	0				50	1	1	0	0	1	1	0	1	1	0	1	0	0	1	0	1	0	0	1	0	1	0
6	6	1	26	2	4	2	1	1	1	11	1	9	1	3	6	1	1	1	0			0	0				3	1	1	1	1	1	1	1	1	1	1	1	0	1	1	0	1	0	1	1	0	1	0
5	5	2	32	2	4	2	1	1	0	5	1	0	2	3	4	1	1	50	0			0	1	7	2		3	0	1	0	1	0	1	0	1	1	0	1	0	1	1	1	1	0	1	1	1	1	1
5	5	2	22	2	2	2	1	1	0	3	1	0	0	3	3	1	1	3	0			0	0				3	0	1	0	0	0	1	0	1	1	0	1	0	0	1	1	1	0	0	1	1	1	1
2	2	2	65	3	5	1	3	0	1	5	1	50	2	2	5	1	1	3	0			0	0				3	1	1	0	0	1	1	0	1	1	1	1	1	1	1	0	1	1	1	1	0	1	0
1	1	1	20	1	4	2	1	0	1	5	1	0	2	2	50	1	1	50	0			0	0				3	0	1	0	0	1	1	0	0	0	1	1	0	0	0	0	1	0	0	0	0	0	0
1	1	2	37	2	4	1	2	0	0	2	1	0	2	3	2	1	1	3	0			0	0				50	1	1	0	0	0	1	1	1	1	1	1	1	1	0	0	1	1	1	0	0	0	0
1	1	1	35	2	5	1	4	1	0	4	1	0	2	2	50	1	1	50	0			0	0				50	1	1	1	1	0	1	1	1	1	0	1	1	1	1	0	1	1	1	1	0	1	0
5	5	2	27	2	5	1	2	0	1	3	1	0	2	2	50	1	1	50	0			0	0				50	1	1	0	1	1	1	0	1	1	0	1	0	1	1	0	1	0	1	1	0	1	0
6	6	2	42	2	4	2	1	1	0	9	1	0	2	2	50	1	1	4	0			0	0				50	1	1	0	1	1	1	1	1	1	1	1	0	0	1	0	1	0	0	1	0	1	0
6	6	2	26	1	4	2	2	0	1	5	1	0	3	2	50	1	1	50	0			0	0				50	1	1	1	0	0	1	1	1	1	1	1	1	1	1	0	1	1	1	1	0	1	0
5	5	2	27	1	5	2	1	0	1	2	1	0	2	2	50	1	1	50	0			0	0				50	1	1	1	1	1	1	1	1	1	1	1	0	1	0	1	1	0	1	0	1	0	1
5	5	2	38	1	4	1	3	0	1	2	0	0	2	3	50	1	1	50	0			0	2				50	1	1	0	1	0	1	1	1	1	1	1	1	1	0	1	1	1	1	0	1	0	1
6	6	1	57	2	4	1	3	1	0	5	1	50	3	3	50	1	1	2	0			0	2				50	1	1	0	1	1	1	1	1	1	1	1	1	1	1	0	1	1	1	1	0	1	0
5	5	1	53	2	3	3	1	1	0	6	1	0	0	2	50	1	1	50	0			0	2				3	1	1	0	0	1	1	0	1	1	0	1	0	1	0	1	1	0	1	0	1	0	1
1	1	2	23	2	4	2	2	0	0	2	1	4	2	3	50	1	1	3	0			0	0				3	0	1	0	0	0	1	1	1	1	1	1	1	1	0	0	1	1	1	0	0	0	0
3	3	2	40	2	3	1	7	1	0	4	0	50	0	2	4	1	1	50	0			0	0				50	0	1	0	0	0	1	0	1	1	1	0	1	1	0	0	0	1	1	0	0	0	0
6	6	2	59	2	4	1	2	1	0	3	1	0	3	1	50	1	1	2	0			0	0				3	1	1	0	1	1	1	1	1	1	1	0	1	1	1	0	0	1	1	1	0	1	0
6	6	2	18	1	3	2	1	0	1	5	1	0	1	1	2	1	1	3	0			0	0				3	1	1	0	1	1	1	1	1	1	1	1	1	1	1	0	1	1	1	1	0	1	0
6	6	1	40	2	4	1	2	1	1	10	0	2	2	2	1	1	1	3	0			0	0				50	1	0	0	1	1	1	0	1	1	1	1	0	0	0	1	1	0	0	0	1	0	1
6	6	1	42	2	5	1	2	0	0	3	1	0	0	3	5	1	1	50	0			0	0				3	1	1	0	0	1	1	1	1	1	1	1	1	1	1	0	1	1	1	1	0	1	0
6	6	1	52	2	4	2	1	1	0	6	0	3	1	3	50	1	1	50	0			0	0				3	0	1	0	0	0	1	0	1	1	1	1	0	0	1	0	1	0	0	1	0	1	0
6	6	1	45	2	5	1	2	0	0	2	1	9	1	1	50	1	1	50	0			0	0				50	1	1	0	1	1	1	0	1	1	1	1	0	1	0	1	1	0	1	0	1	0	1
6	6	2	25	1	4	1	3	0	1	11	1	4	1	3	50	1	1	50	0			0	0				50	1	1	1	0	0	1	1	1	1	0	0	1	1	1	0	0	1	1	1	0	1	0
1	1	1	28	1	4	1	7	0	1	4	0	0	2	3	1	1	1	3	0			0	0				3	0	0	0	0	0	1	0	1	1	0	1	0	0	0	0	1	0	0	0	0	0	0
5	5	2	19	1	4	2	1	0	1	4	1	0	1	4	50	1	1	50	0			0	0				3	1	1	0	0	0	1	0	1	0	0	0	0	0	0	0	0	0	0	0	0	0	0
6	6	2	36	2	4	2	1	1	0	4	1	50	1	3	4	1	1	50	0			0	0				3	0	1	0	1	0	1	1	1	1	1	1	0	1	1	1	1	0	1	1	1	1	1
1	1	2	42	2	4	1	2	1	0	5	1	50	2	3	4	1	1	3	0			0	1	7	0		50	1	1	1	1	1	1	0	1	1	1	1	0	1	1	1	1	0	1	1	1	1	1
6	6	1	29	2	3	1	2	1	1	8	0	50	0	3	4	1	1	2	0			0	0				3	1	1	0	1	1	1	1	1	1	1	1	1	1	1	1	1	1	1	1	1	1	1
6	6	2	31	1	4	1	2	0	1	8	1	0	2	1	4	1	1	2	0			0	0				50	1	1	0	0	1	1	1	1	1	0	1	1	1	1	1	1	1	1	1	1	1	1
6	6	1	38	2	5	1	2	1	1	11	0	0	2	2	1	1	1	2	0			0	0				50	1	1	0	1	1	1	1	1	1	1	1	1	1	1	0	1	1	1	1	0	1	0
2	2	1	43	1	4	1	2	0	1	2	1	2	2	3	6	1	1	4	0			0	0				3	1	1	0	0	1	1	0	1	1	0	1	0	0	1	0	1	0	0	1	0	1	0
6	6	1	68	2	5	1	6	1	0	2	1	50	2	2	4	1	1	3	0			0	0				3	1	1	0	0	0	1	0	0	1	1	1	0	0	1	0	1	0	0	1	0	1	0
5	5	1	44	2	4	1	3	1	1	6	1	0	1	4	3	1	1	3	0			0	1	1	1	2	3	1	1	0	1	1	1	0	1	1	0	1	0	0	0	1	1	0	0	0	1	0	1
6	6	2	25	2	3	2	1	1	1	2	1	0	2	3	2	1	1	3	0			0	0				3	1	1	0	1	0	1	1	1	1	1	1	1	1	1	0	1	1	1	1	0	1	0
6	6	2	22	1	3	2	1	0	1	3	1	4	2	2	4	1	1	3	0			0	0				3	1	1	0	1	1	1	1	1	1	1	1	1	1	1	0	1	1	1	1	0	1	0
6	6	1	62	2	5	1	3	1	0	2	0	50	0	2	1	1	1	50	0			0	0				50	1	1	0	1	1	1	1	1	1	1	1	1	1	1	1	1	1	1	1	1	1	1
1	1	2	33	2	4	1	2	1	1	4	1	0	2	3	4	1	1	3	0			0	0				50	0	1	0	0	0	0	0	0	0	0	0	0	0	0	0	0	0	0	0	0	0	0
6	6	2	40	1	5	1	2	0	1	3	1	0	2	2	2	1	1	2	0			0	0				3	1	1	0	1	0	1	1	1	1	1	1	1	1	1	0	1	1	1	1	0	1	0
6	6	1	43	2	3	1	2	1	0	7	0	0	2	2	2	1	1	1	0			0	0				3	1	1	0	0	0	1	1	1	1	1	1	1	1	1	0	1	1	1	1	0	1	0
6	6	1	24	1	4	2	1	0	1	7	0	0	2	3	6	1	1	3	0			0	0				3	0	1	0	0	0	1	0	1	1	1	1	1	1	1	0	1	1	1	1	0	1	0
6	6	1	22	1	4	2	1	0	1	9	1	0	2	1	2	1	1	2	0			0	0				3	1	1	0	1	1	1	1	1	1	1	1	1	1	1	0	1	1	1	1	0	1	0
6	6	2	35	2	3	2	1	1	0	4	1	0	2	2	2	1	1	3	0			0	0				3	0	0	0	0	0	1	0	1	0	0	0	0	0	0	0	0	0	0	0	0	0	0
2	2	1	47	2	5	1	3	1	0	5	1	50	2	3	3	1	1	4	0			0	0				50	1	1	0	0	1	1	1	1	1	1	1	0	1	1	1	1	0	1	1	1	1	1
5	5	1	32	1	5	1	4	0	1	4	1	0	2	3	50	1	1	50	0			0	0				3	1	1	0	1	1	1	0	1	1	0	1	0	1	1	1	1	0	1	1	1	1	1
5	5	1	24	2	4	1	2	0	1	4	0	50	2	3	50	1	1	50	0			0	0				3	1	1	0	0	0	1	0	1	0	1	1	1	1	0	0	1	1	1	0	0	0	0
5	5	2	21	1	5	2	1	0	1	6	0	0	2	3	4	1	1	3	0			0	0				50	1	1	0	1	0	1	1	1	1	1	1	1	1	0	0	1	1	1	0	0	0	0
5	5	2	21	1	5	1	2	0	0	4	1	0	1	2	50	1	1	50	0			0	0				50	1	1	0	1	1	1	0	1	1	0	1	1	1	1	1	1	1	1	1	1	1	1
5	5	2	46	2	2	2	1	1	1	7	1	4	0	5	3	1	1	5	0			0	0				3	0	0	0	1	0	1	0	1	1	0	1	0	0	1	1	1	0	0	1	1	1	1
5	5	2	23	1	5	2	2	0	1	5	1	0	2	2	5	1	1	2	0			0	0				3	1	1	0	1	1	1	1	1	1	1	1	1	1	1	0	1	1	1	1	0	1	0
6	6	1	45	2	4	1	2	1	1	11	0	0	0	3	2	1	1	2	0			0	0				50	1	1	0	1	1	1	1	1	0	1	1	1	0	1	1	1	1	0	1	1	1	1
6	6	1	38	2	5	1	2	1	0	6	0	0	0	2	3	1	1	3	0			0	0				4	0	0	0	0	0	1	0	0	1	0	0	0	0	0	0	0	0	0	0	0	0	0
5	5	2	18	1	4	2	1	0	1	7	1	0	0	3	3	1	1	50	0			0	0				50	1	1	0	1	1	1	1	1	1	0	1	0	1	1	0	1	0	1	1	0	1	0
5	5	2	18	1	4	2	1	0	1	6	1	0	2	3	3	1	1	3	0			0	0				3	1	1	0	0	1	1	1	1	1	1	1	1	0	1	0	1	1	0	1	0	1	0
1	1	2	50	2	4	2	1	0	0	2	1	0	2	1	4	1	1	4	0			0	0				3	1	1	0	1	1	1	0	1	1	1	1	0	0	1	1	1	0	0	1	1	1	1
5	5	2	20	2	4	2	1	1	0	2	1	0	1	3	2	1	1	5	0			0	0				3	1	1	0	0	0	1	0	1	0	0	1	1	1	0	0	1	1	1	0	0	0	0
5	5	2	61	1	5	1	3	0	1	3	1	0	2	2	1	1	1	3	0			0	0				3	1	1	0	0	1	1	0	1	1	1	1	1	1	0	0	1	1	1	0	0	0	0
6	6	2	45	3	3	1	2	1	0	5	1	0	1	3	1	1	1	50	0			0	0				50	1	1	0	0	0	1	0	1	1	0	1	0	0	1	1	1	0	0	1	1	1	1
6	6	2	30	1	4	1	2	0	0	6	1	4	0	2	6	1	1	2	0			0	0				50	1	1	0	1	1	1	1	1	1	1	1	1	1	1	1	1	1	1	1	1	1	1
5	5	2	23	1	5	1	2	0	1	5	1	0	2	3	50	1	1	50	0			0	0				3	1	1	1	1	1	1	1	1	1	1	1	1	1	0	0	1	1	1	0	0	0	0
5	5	2	20	1	4	2	2	0	1	4	1	0	2	2	50	1	1	50	0			0	0				3	1	1	0	0	1	1	1	1	1	1	1	0	1	1	0	1	0	1	1	0	1	0
2	2	1	30	2	5	1	3	0	1	6	1	0	1	1	50	1	1	50	0			0	0				50	1	1	0	0	1	1	1	1	1	1	1	1	1	1	1	1	1	1	1	1	1	1
6	6	2	26	2	4	2	2	1	1	3	1	0	1	1	4	1	1	50	0			0	0				3	1	1	0	1	0	1	1	1	1	1	1	1	1	1	0	1	1	1	1	0	1	0
5	5	2	46	2	4	2	1	1	0	7	1	50	1	2	4	1	1	50	0			0	0				3	1	1	0	0	0	1	0	1	1	1	1	1	1	1	1	1	1	1	1	1	1	1
5	5	2	23	1	4	1	2	0	1	4	1	4	1	4	2	1	1	50	0			0	0				3	1	1	0	0	0	1	0	1	1	1	1	1	1	1	0	1	1	1	1	0	1	0
5	5	1	22	1	4	2	1	0	1	5	0	0	2	2	50	1	1	50	0			0	0				3	1	1	0	1	1	1	1	1	1	1	1	0	1	0	1	1	0	1	0	1	0	1
5	5	2	23	1	5	1	3	0	1	9	1	0	1	3	4	1	1	3	0			0	0				3	1	1	0	1	1	1	0	1	1	0	1	0	0	1	1	1	0	0	1	1	1	1
5	5	2	19	1	4	2	1	0	1	3	1	0	1	3	50	1	1	2	0			0	0				3	1	1	0	1	0	1	1	1	0	1	1	0	1	0	1	1	0	1	0	1	0	1
5	5	2	20	1	3	2	1	0	1	5	0	4	1	1	50	1	1	50	0			0	0				50	1	1	1	1	1	1	1	1	1	1	1	1	1	1	0	1	1	1	1	0	1	0
5	5	2	40	1	4	1	3	0	1	7	1	50	1	3	50	1	1	50	0			0	0				3	1	1	0	1	1	1	0	1	1	1	0	0	1	1	1	0	0	1	1	1	1	1
5	5	2	62	3	5	1	2	1	1	3	1	1	1	3	50	1	1	50	0			0	1	1	0		3	0	1	0	0	0	1	1	1	1	1	1	1	1	1	1	1	1	1	1	1	1	1
5	5	2	50	2	3	2	1	1	0	3	1	0	1	1	2	1	1	3	0			0	0				3	1	1	0	0	0	1	1	1	1	1	1	1	1	0	0	1	1	1	0	0	0	0
5	5	2	18	1	4	2	1	0	1	3	0	0	1	3	4	1	1	50	0			0	0				3	0	1	0	0	0	1	1	1	1	1	1	1	0	1	0	1	1	0	1	0	1	0
6	6	1	48	2	5	1	2	1	0	6	1	2	1	1	1	1	1	2	0			0	0				50	1	1	0	1	1	1	1	1	1	1	1	1	1	1	1	1	1	1	1	1	1	1
5	5	2	20	1	4	2	1	0	1	6	1	0	2	3	50	1	1	3	0			0	2				3	1	1	1	1	1	1	0	1	1	0	1	0	1	1	1	1	0	1	1	1	1	1
5	5	1	26	1	5	2	3	0	1	5	0	0	2	3	50	1	1	3	0			0	0				50	1	1	1	0	1	1	0	1	1	1	1	1	1	1	0	1	1	1	1	0	1	0
5	5	2	19	1	4	2	8	0	1	7	1	0	1	2	1	1	1	3	0			0	0				2	1	1	0	1	1	1	1	1	1	1	1	1	1	1	0	1	1	1	1	0	1	0
5	5	2	20	1	4	2	1	0	1	5	1	0	2	2	5	1	1	3	0			0	0				3	1	1	0	0	1	1	1	1	1	1	1	1	1	1	0	1	1	1	1	0	1	0
5	5	2	19	1	4	2	1	0	1	4	1	0	2	3	50	1	1	50	0			0	0				3	1	1	0	0	0	1	1	1	0	1	1	1	1	0	1	1	1	1	0	1	0	1
5	5	2	18	1	4	2	1	0	1	6	1	0	1	4	50	1	1	50	0			0	0				50	1	1	1	1	1	1	1	1	1	1	1	0	1	1	0	1	0	1	1	0	1	0
5	5	2	34	2	5	1	3	1	0	4	1	0	1	2	5	1	1	50	0			0	0				3	1	1	0	1	1	1	0	1	1	0	1	0	1	1	0	1	0	1	1	0	1	0
5	4	2	18	1	4	1	3	0	1	5	1	50	1	3	50	1	1	3	0			0	0				3	1	1	0	0	1	1	0	1	1	0	1	0	1	0	0	1	0	1	0	0	0	0
5	5	1	43	2	5	1	2	1	0	3	1	0	2	3	1	1	1	4	0			0	0				50	1	1	0	0	0	1	0	1	1	1	1	0	1	1	0	1	0	1	1	0	1	0
5	5	2	20	1	4	2	1	0	0	6	1	0	0	3	4	1	1	50	0			0	0				3	1	1	0	1	1	1	1	1	1	1	1	0	1	0	0	1	0	1	0	0	0	0
5	5	2	25	1	5	2	1	0	1	3	1	0	2	1	5	1	1	3	0			0	0				50	0	1	0	0	1	1	1	1	1	1	1	0	1	1	0	1	0	1	1	0	1	0
5	5	2	22	1	5	2	1	0	0	6	1	0	1	2	6	1	1	50	0			0	0				3	1	1	1	1	0	1	1	1	1	1	1	1	1	0	1	1	1	1	0	1	0	1
2	2	2	40	3	4	1	3	1	1	4	1	0	2	2	4	1	1	5	0			0	0				3	1	1	0	1	0	1	1	1	1	1	0	0	0	0	1	0	0	0	0	1	0	1
5	5	2	39	2	5	1	3	1	0	3	1	7	1	3	2	1	1	50	0			0	0				50	1	1	0	1	1	1	1	1	1	1	1	1	1	1	0	1	1	1	1	0	1	0
6	6	1	60	2	3	1	2	1	0	5	0	50	1	3	1	1	1	2	0			0	0				50	1	1	0	1	0	1	1	1	1	1	1	1	1	1	1	1	1	1	1	1	1	1
6	6	1	49	2	5	1	2	1	0	6	0	1	2	3	50	1	1	50	0			0	0				3	0	1	0	0	0	1	1	1	1	1	1	0	0	1	0	1	0	0	1	0	1	0
5	5	2	19	1	4	2	1	0	1	5	1	4	1	2	50	1	1	50	0			0	0				3	1	1	0	1	1	1	1	1	0	0	1	0	1	0	1	1	0	1	0	1	0	1
5	5	1	39	2	4	1	7	1	0	7	1	0	2	3	2	1	1	3	0			0	0				3	1	1	0	0	0	1	0	1	1	0	1	0	0	1	1	1	0	0	1	1	1	1
5	5	1	39	2	3	1	4	1	0	4	1	3	1	3	2	1	1	4	0			0	0				3	0	1	0	1	0	1	0	1	1	1	0	1	1	1	0	0	1	1	1	0	1	0
5	5	2	38	2	4	1	3	1	0	4	1	0	2	3	3	1	1	3	0			0	0				2	0	1	0	1	0	1	0	1	1	0	1	0	1	1	1	1	0	1	1	1	1	1
5	5	2	25	2	5	2	1	1	0	3	1	0	2	2	50	1	1	50	0			0	0				3	1	1	0	0	0	1	1	1	1	1	1	0	1	1	1	1	0	1	1	1	1	1
5	5	2	37	2	5	1	3	1	0	6	1	0	2	3	50	1	1	50	0			0	0				3	1	1	1	1	0	1	1	1	1	1	1	1	1	1	1	1	1	1	1	1	1	1
5	5	2	25	2	4	1	7	1	0	2	0	0	2	3	50	1	1	50	0			0	0				50	1	1	0	0	0	1	0	1	1	0	1	0	0	1	0	1	0	0	1	0	1	0
6	6	1	47	2	5	1	2	1	0	6	0	0	2	1	4	1	1	3	0			0	0				3	1	1	0	1	0	1	1	1	1	1	1	1	1	1	0	1	1	1	1	0	1	0
6	6	2	45	1	4	1	2	0	1	3	1	0	1	2	50	1	1	1	0			0	0				3	1	1	0	1	1	1	0	1	1	0	1	1	0	1	1	1	1	0	1	1	1	1
5	5	2	19	1	4	2	1	0	0	5	0	0	2	3	50	1	1	50	0			0	0				3	1	1	0	0	1	1	0	1	1	1	1	0	1	1	1	1	0	1	1	1	1	1
5	5	2	28	2	4	1	3	1	0	4	1	0	0	3	50	1	1	50	0			0	0				3	0	1	0	1	1	1	0	1	0	0	1	0	0	1	1	1	0	0	1	1	1	1
5	5	2	25	2	5	1	3	0	0	2	1	0	1	4	2	1	1	3	0			0	0				3	0	1	0	0	0	1	0	1	1	0	1	0	1	0	1	1	0	1	0	1	0	1
5	5	2	25	1	5	1	2	0	1	6	0	0	2	3	4	1	1	2	0			0	0				3	1	1	0	1	0	1	1	1	1	1	0	1	1	1	0	0	1	1	1	0	1	0
6	6	1	29	2	4	1	7	1	1	3	0	0	2	1	5	1	1	3	0			0	0				3	1	1	0	1	1	1	1	1	1	1	1	0	0	1	1	1	0	0	1	1	1	1
5	5	2	32	2	3	2	1	1	0	5	1	50	1	3	3	1	1	3	0			0	0				3	0	1	0	0	1	1	1	1	1	1	1	0	1	1	1	1	0	1	1	1	1	1
5	5	2	55	2	3	2	1	1	0	4	1	0	2	1	50	1	1	50	0			0	0				3	1	1	0	1	1	1	1	1	1	1	1	1	1	1	1	1	1	1	1	1	1	1
5	5	2	30	1	4	1	3	0	1	5	1	50	1	1	3	1	1	50	0			0	0				3	1	1	0	1	0	1	1	1	1	0	1	1	1	0	0	1	1	1	0	0	0	0
5	5	2	34	3	5	2	1	1	1	4	1	0	2	1	50	1	1	4	0			0	0				3	0	1	0	1	0	1	1	1	1	1	1	1	1	1	0	1	1	1	1	0	1	0
5	5	2	20	1	4	2	1	0	1	4	1	4	0	2	50	1	1	4	0			0	0				3	0	1	0	0	0	1	0	1	0	0	1	0	0	0	1	1	0	0	0	1	0	1
5	5	2	31	1	4	1	3	0	1	6	1	0	1	4	2	1	1	3	0			0	0				3	1	1	0	0	1	1	0	1	1	0	1	0	0	1	1	1	0	0	1	1	1	1
6	6	2	43	1	2	1	2	0	1	5	1	0	2	2	3	1	1	1	0			0	0				3	0	0	0	0	1	1	0	1	1	1	1	1	1	1	1	1	1	1	1	1	1	1
6	6	1	22	1	4	2	1	0	0	7	0	5	2	3	3	1	1	50	0			0	0				50	1	1	0	0	0	1	1	1	1	1	1	1	1	1	0	1	1	1	1	0	1	0
5	5	2	34	2	4	1	7	1	0	4	1	0	0	3	50	1	1	50	0			0	0				50	1	1	0	1	1	1	0	1	1	1	1	0	0	1	0	1	0	0	1	0	1	0
5	5	2	49	2	5	1	3	1	0	5	1	50	2	1	4	1	1	3	0			0	0				3	1	1	0	1	0	1	1	1	1	1	1	1	1	1	1	1	1	1	1	1	1	1
5	5	2	40	2	4	1	3	1	0	5	1	0	1	2	50	1	1	50	0			0	0				3	0	1	0	0	0	1	1	1	1	0	1	1	1	1	1	1	1	1	1	1	1	1
5	5	1	28	2	4	1	7	1	0	3	0	0	2	4	3	1	1	3	0			0	0				3	0	1	0	1	1	1	0	1	1	0	1	0	1	1	1	1	0	1	1	1	1	1
5	5	2	20	1	4	2	1	0	1	7	1	0	2	3	6	1	1	3	0			0	0				3	1	1	1	1	1	1	1	1	1	1	1	0	1	1	0	1	0	1	1	0	1	0
5	5	2	26	1	5	1	3	0	1	6	1	0	1	1	50	1	1	50	0			0	0				3	1	1	0	1	1	1	1	1	1	1	1	1	1	1	1	1	1	1	1	1	1	1
5	5	2	22	1	4	1	3	0	1	5	1	0	2	2	50	1	1	50	0			0	0				50	1	1	0	1	1	1	1	1	1	1	1	0	1	1	0	1	0	1	1	0	1	0
5	5	2	27	1	5	2	2	0	1	4	1	0	1	3	4	1	1	3	0			0	0				3	1	1	0	0	0	1	1	1	1	1	1	1	1	1	0	1	1	1	1	0	1	0
5	5	2	58	2	5	1	3	1	0	2	1	1	2	1	6	1	1	4	0			0	0				50	1	1	1	1	1	1	1	1	1	1	1	1	1	1	1	1	1	1	1	1	1	1
5	5	2	35	2	4	1	3	1	0	4	1	0	0	3	50	1	1	3	0			0	0				3	0	1	0	0	0	1	1	1	0	1	1	1	1	0	0	1	1	1	0	0	0	0
5	5	2	31	2	4	1	3	1	0	4	1	5	1	2	2	1	1	50	0			0	0				3	0	1	0	0	0	1	0	1	1	1	1	1	1	1	0	1	1	1	1	0	1	0
5	5	2	23	2	4	2	1	1	0	3	1	0	2	1	1	1	1	3	0			0	0				50	1	1	0	1	0	1	1	1	1	1	1	1	1	1	1	1	1	1	1	1	1	1
5	5	2	31	1	4	1	3	0	1	5	0	0	1	3	2	1	1	50	0			0	0				50	1	1	0	0	0	1	1	1	1	0	1	0	1	1	1	1	0	1	1	1	1	1
5	5	2	37	2	5	1	3	1	0	5	1	0	2	1	6	1	1	50	0			0	0				3	1	1	0	0	0	1	1	1	1	1	1	1	1	1	0	1	1	1	1	0	1	0
5	5	2	39	2	3	2	1	1	0	5	1	0	1	3	4	1	1	3	0			0	0				3	0	1	0	1	0	1	1	1	1	1	1	0	1	1	0	1	0	1	1	0	1	0
5	5	2	33	2	4	1	3	1	0	3	1	0	1	3	4	1	1	50	0			0	0				3	1	1	0	0	0	1	1	1	0	1	1	1	1	1	0	1	1	1	1	0	1	0
5	5	2	36	2	3	1	3	1	0	4	1	0	0	3	3	1	1	5	0			0	0				3	0	1	0	0	0	1	1	1	1	1	1	1	0	0	0	1	1	0	0	0	0	0
5	5	2	44	3	4	1	3	1	1	2	1	50	2	2	4	1	1	50	0			0	1	4	1	3	3	1	1	0	1	0	1	1	1	1	1	0	1	1	1	0	0	1	1	1	0	1	0
5	5	2	23	1	4	2	1	0	0	4	1	50	2	3	50	1	1	3	0			0	0				50	1	1	0	1	1	1	0	1	1	1	1	1	1	1	1	1	1	1	1	1	1	1
5	5	1	26	1	4	1	2	0	1	5	0	4	2	3	50	1	1	3	0			0	0				3	1	1	0	1	0	1	1	1	1	1	1	1	1	1	1	1	1	1	1	1	1	1
5	5	2	29	2	4	1	3	1	1	3	1	0	2	3	3	1	1	3	0			0	0				3	1	1	1	0	0	1	1	1	1	1	1	1	1	0	0	1	1	1	0	0	0	0
5	5	2	31	2	5	2	1	1	0	3	1	10	2	2	50	1	1	50	0			0	0				50	1	1	0	1	1	1	1	1	1	1	1	1	1	1	1	1	1	1	1	1	1	1
5	5	1	31	1	4	1	3	0	0	3	1	5	1	3	50	1	1	50	0			0	2				50	1	1	0	0	1	1	0	1	1	1	1	0	1	0	1	1	0	1	0	1	0	1
5	5	2	21	1	4	1	4	0	0	2	1	4	2	2	6	1	1	50	0			0	0				3	1	1	0	1	1	1	1	1	1	1	1	1	1	1	0	1	1	1	1	0	1	0
5	5	1	41	2	5	1	3	1	0	3	1	0	1	1	50	1	1	3	0			0	0				50	1	1	0	0	0	1	1	1	1	1	1	1	1	1	1	1	1	1	1	1	1	1
5	5	2	49	2	5	1	3	1	0	11	1	5	1	2	50	1	1	50	0			0	0				3	1	1	0	1	1	1	0	1	1	1	1	0	1	0	0	1	0	1	0	0	0	0
5	5	2	29	2	4	1	3	1	0	5	1	0	2	3	5	1	1	3	0			0	0				3	1	1	0	1	0	1	0	0	1	0	0	0	1	0	0	0	0	1	0	0	0	0
5	5	2	35	2	3	2	1	1	1	6	1	0	2	2	2	1	1	3	0			0	0				3	1	1	0	1	1	1	1	1	1	1	0	1	1	1	0	0	1	1	1	0	1	0
5	5	2	37	2	4	2	1	1	0	6	1	0	1	3	50	1	1	50	0			0	0				2	1	1	0	1	1	1	1	1	1	1	1	1	1	0	0	1	1	1	0	0	0	0
5	5	2	52	2	5	2	1	1	0	7	1	0	1	2	50	1	1	50	0			0	0				50	1	1	0	1	1	1	0	1	1	1	1	1	1	1	1	1	1	1	1	1	1	1
6	6	1	23	2	4	2	1	1	1	6	0	0	2	4	3	1	1	50	0			0	0				4	1	1	0	0	0	1	1	1	1	1	1	1	1	1	0	0	1	1	1	1	1	1
5	5	2	40	2	5	1	2	1	0	4	1	0	1	3	50	1	1	50	0			0	0				50	1	1	0	1	0	1	1	1	1	1	1	1	1	0	0
5	5	2	23	1	5	2	1	0	0	4	1	0	2	2	50	1	1	50	0			0	0				50	1	1	0	1	0	1	1	1	1	1	1	1	1	0	0	1	1	1	1	1	1
2	2	1	46	2	5	1	3	1	0	9	1	0	2	1	50	1	1	4	0			0	0				50	1	1	0	0	1	1	1	1	1	1	1	1	1	1	1
5	5	1	62	2	4	1	7	1	0	7	0	50	1	3	50	1	1	3	0			0	1	7	0		50	1	1	0	1	0	1	0	1	1	1	1	0	1	1	1	0	1	1	1	1	1	1
5	5	2	51	2	4	1	3	1	0	5	1	0	1	3	50	1	1	4	0			0	0				3	0	1	0	0	0	1	1	1	1	1	1	1	1	1	0	0	1	1
1	1	2	34	2	5	1	3	1	1	4	1	0	0	2	50	1	1	3	0			0	0				50	1	1	1	1	1	1	1	1	1	1	1	1	1	1	1	1	1	1	1	1	1	1
5	5	2	36	2	5	1	2	1	0	2	1	0	0	4	50	1	1	50	0			0	0				3	1	1	1	0	1	1	1	1	1	0	1	0	1	0	0	1	1	1	0	1	1	1
5	5	2	33	1	5	1	3	0	0	1	1	50	0	2	50	1	1	50	0			0	0				50	1	1	0	1	1	1	0	1	1	1	1	1	1	1	0	1	0	1	0	1	0	0
5	5	2	39	2	5	1	2	1	0	5	1	4	0	1	50	1	1	50	0			0	0				50	1	1	0	1	1	1	1	1	1	1	1	1	1	1	0	0	1	1	1	1	1	1
5	5	2	26	1	5	1	3	0	1	5	1	4	2	2	50	1	1	5	0			0	0				3	1	1	1	1	1	1	1	1	1	1	1	1	1	0	1	0	1	1	1	1	0	1
5	5	1	37	2	4	1	4	1	0	4	1	0	1	1	5	1	1	4	0			0	0				3	1	1	0	1	0	1	0	1	1	1	1	1	1	1	0	0	1	1	1	1	1	1
1	6	2	48	2	4	2	1	1	0	2	1	0	0	2	2	1	1	4	0			0	0				3	1	1	0	0	0	1	0	1	1	1	1	0	0	1	1	1	0	1	0	1	1	0
6	6	2	21	1	5	2	1	0	1	5	1	0	1	3	5	1	1	4	0			0	0				3	1	1	0	1	1	1	0	1	1	0	1	0	0	1	1	1	0	1	1	1	0	0
5	5	1	49	2	4	1	4	1	0	3	0	5	2	4	2	1	1	50	0			0	0				3	0	1	0	1	0	1	1	1	1	1	1	1	1	1	0	0	1	1	1	1	1	1
5	5	1	27	1	4	1	2	0	1	5	0	0	1	3	50	1	1	3	0			0	0				3	1	1	0	1	1	1	1	1	1	1	1	1	1	1	0	1	1	1	1	1	1	1
6	6	2	50	2	5	1	3	1	0	6	1	1	0	2	50	1	1	50	0			0	0				50	1	1	0	0	0	1	1	1	1	1	1	1	0	1	0	0	1	1	1	1	1	1
6	6	2	25	2	4	1	2	1	0	2	1	50	2	1	50	1	1	50	0			0	0				50	1	1	0	1	1	1	1	1	1	1	1	0	1	1	0	1	1	1	1	1	1	1
5	5	2	34	2	4	1	2	1	0	4	1	0	2	2	50	1	1	2	0			0	0				50	1	1	1	1	1	1	1	1	1	1	1	1	1	0	1	0	1	1	1	1	1	1
5	5	1	22	2	4	1	7	0	1	3	0	4	2	3	50	1	1	3	0			0	0				1	0	1	0	1	0	1	0	1	1	1	1	1	1	0	0	1	0	1	1	1	0	0
5	5	2	33	2	3	2	1	1	1	6	1	0	1	2	4	1	1	3	0			0	0				3	0	1	0	1	0	1	1	1	1	0	1	0	1	1	0	0	1	1	1	1	0	0
6	6	1	32	2	3	2	8	0	1	8	0	0	1	3	2	1	1	3	0			0	0				3	1	1	0	0	1	1	1	1	1	1	1	1	1	1	1	0	0	1	1	1	0	0
5	5	2	23	1	5	1	2	0	0	6	1	0	2	2	6	1	1	3	0			0	0				3	1	1	0	0	1	1	1	1	1	1	1	1	1	0	1	0	1	1	1	1	1	1
5	5	2	24	1	5	2	1	0	1	5	0	0	1	2	5	1	1	4	0			0	0				3	0	1	0	0	0	1	1	1	0	1	1	1	1	0	0	1	1	1	1	1	0	1
5	5	2	25	1	4	2	2	0	1	7	1	0	1	3	50	1	1	3	0			0	0				3	1	1	0	1	0	1	1	1	1	1	0	0	1	0	0	1	1	1	1	1	1	1
5	5	2	23	1	4	1	8	0	1	11	0	0	1	3	2	1	1	2	0			0	1	2	1	1	3	1	1	0	1	0	1	1	1	1	1	0	1	1	1	0	1	0	1	1	1	1	1
5	5	2	53	2	5	1	3	1	1	6	1	0	1	2	5	1	1	50	0			0	0				3	1	1	0	0	1	1	0	1	1	1	1	1	0	1	1	1	1	1	1	1	0	0
5	5	2	29	1	4	2	1	0	0	7	1	5	0	3	4	1	1	3	0			0	0				3	1	1	0	0	1	1	1	1	0	1	1	0	0	1	1	0	0	1	0	1	0	0
1	1	2	33	2	5	1	2	1	0	5	1	7	2	3	4	1	1	3	0			0	0				3	1	1	0	1	1	1	1	1	1	0	0	1	0	1	0	0	0	1	1	1	0	0
5	5	1	24	1	4	2	1	0	0	5	1	0	2	1	50	1	1	50	0			0	2				3	0	1	0	0	1	1	1	1	1	0	1	1	1	1	1	0	0	1	1	1	0	0
5	5	1	21	1	4	2	2	0	1	5	1	0	1	4	3	1	1	2	0			0	0				3	1	1	0	0	1	1	0	1	1	0	1	1	1	1	1	1	0	1	1	1	1	1
5	5	2	26	2	5	1	3	1	0	3	1	0	2	2	50	1	1	4	0			0	1	3	1	3	50	1	1	0	0	0	1	0	1	1	0	1	1	1	1	1	0	1	1	0	1	1	1
5	5	1	34	2	5	1	2	1	0	4	1	0	2	1	6	1	1	2	0			0	0				50	1	1	1	1	1	1	1	1	1	1	1	1	1	1	0	1	1	1	1	1	1	1
6	6	1	49	2	5	1	2	1	0	5	0	50	2	2	5	1	1	50	0			0	0				3	1	1	0	0	0	1	1	1	1	1	1	1	1	1	0	0	1	1	1	1	1	1
5	5	2	40	2	5	1	3	1	0	3	1	0	3	3	4	1	1	4	0			0	0				3	0	1	0	1	1	1	0	1	1	1	1	1	1	1	1	1	1	1	1	1	1	1
5	4	2	21	2	4	2	1	0	1	6	1	0	2	2	5	1	1	3	0			0	0				3	1	1	0	1	0	1	0	1	1	0	1	1	1	0	1	0	0	1	1	1	1	1
5	5	2	18	1	4	2	1	0	0	5	1	0	1	2	50	1	1	3	0			0	1	2	1	1	3	1	1	0	0	0	1	0	1	1	1	0	1	1	0	0	0	1	1	1	1	1	1
6	6	1	50	2	5	1	2	1	1	7	1	0	3	3	50	1	1	4	0			0	0				3	1	1	0	1	0	1	1	1	1	1	1	1	1	1	1	0	1	1	1	1	1	1
6	6	1	62	2	5	3	2	1	0	6	1	7	3	3	3	1	1	50	0			0	0				3	1	1	0	1	0	1	1	1	1	1	1	1	1	1	0	1	1	1	1	1	1	1
2	2	2	30	1	4	1	2	0	1	9	0	0	0	3	1	1	1	4	0			0	2				3	1	1	0	0	0	1	1	1	1	1	1	1	1	1	1	0	1	1	1	1	1	1
1	1	2	32	2	5	1	2	1	1	7	1	0	3	2	6	1	1	4	0			0	0				3	1	1	0	0	0	1	1	1	0	1	1	1	1	1	1	1	1	1	0	1	1	1
5	5	2	52	3	4	1	3	1	0	5	1	0	2	3	50	1	1	50	0			0	0				3	1	1	0	1	1	1	0	1	1	1	1	1	1	1	0	1	0	1	1	1	1	1
5	5	2	25	1	4	2	1	0	1	5	1	0	2	3	4	1	1	50	0			0	0				3	1	1	0	0	0	1	1	1	1	0	1	1	1	0	1	1	1	1	1	1	1	1
6	6	1	30	2	4	2	1	1	1	6	0	0	1	2	50	1	1	50	0			0	0				50	0	1	0	0	1	1	1	1	1	1	1	0	1	1	0	0	1	1	1	1	0	1
6	6	2	58	1	5	1	3	0	1	3	1	0	2	3	50	1	1	4	0			0	0				50	1	1	0	0	0	1	0	1	1	0	1	0	0	0	0	0	0	1	0	1	0	0
6	6	1	55	2	3	1	4	1	1	6	1	4	0	3	50	1	1	3	0			0	0				3	1	1	0	0	0	1	0	1	1	0	1	0	0	1	1	1	0	1	1	1	0	0
2	2	1	22	1	4	2	1	0	1	10	1	0	0	4	4	1	1	3	0			0	0				3	0	0	0	0	0	1	0	0	0	0	0	0	0	0	0	0	0	0	0	0	0	0
5	5	1	19	1	4	2	2	0	1	3	0	0	1	2	4	1	1	5	0			0	0				2	1	1	0	0	1	1	1	1	1	1	1	0	1	1	0	0	1	1	1	1	1	1
5	5	2	40	2	4	1	2	1	0	5	1	4	2	2	50	1	1	50	0			0	0				50	1	1	1	1	0	1	1	1	1	1	1	0	1	1	1	0	1	1	1	1	0	0
5	5	2	29	2	4	1	4	1	1	3	1	0	2	3	4	1	1	3	0			0	0				3	1	1	0	0	0	1	1	1	1	1	1	1	1	0	1	0	0	1	1	1	1	1
5	5	1	21	1	4	1	8	0	1	8	1	50	0	3	6	1	1	50	0			0	0				3	0	0	0	0	0	1	0	0	0	0	0	0	0	0	0	1	0	1	1	0	0	0
6	6	2	53	2	4	1	2	1	0	5	1	0	1	1	50	1	1	50	0			0	0				50	1	1	0	1	0	1	1	1	0	1	1	1	1	1	0	0	1	1	1	1	1	1
5	5	2	36	3	3	2	1	1	1	7	1	50	0	3	2	1	1	3	0			0	0				3	0	1	0	1	1	1	0	1	1	0	1	0	0	1	1	0	0	1	1	1	0	0
6	6	1	60	2	4	1	3	1	0	6	1	1	0	1	4	1	1	4	0			0	0				3	1	1	0	0	1	1	0	1	1	0	1	0	0	1	0	0	0	1	1	1	1	0
5	5	2	19	1	4	2	1	0	1	4	1	0	2	3	50	1	1	50	0			0	0				3	1	1	0	0	0	1	0	1	1	0	1	0	1	0	0	0	1	1	0	1	0	0
5	5	2	25	1	5	1	2	0	1	5	1	0	2	2	6	1	1	50	0			0	0				3	1	1	1	1	1	1	1	1	1	0	1	0	1	0	0	1	1	1	1	1	1	0
5	5	2	26	2	4	2	1	0	0	2	1	0	3	2	2	1	1	3	0			0	0				3	1	1	0	0	1	1	1	1	1	1	1	1	1	1	0	1	1	1	1	1	1	1
5	5	2	33	2	3	1	7	1	0	6	1	0	0	2	50	1	1	4	0			0	0				3	0	1	0	0	1	1	1	1	1	1	1	1	1	1	1	1	1	1	1	1	1	1
5	5	2	34	2	5	2	1	1	0	3	1	50	2	1	50	1	1	50	0			0	0				3	1	1	0	0	0	1	1	1	1	1	1	0	1	1	0	0	1	1	1	1	1	1
5	5	2	40	2	4	1	2	1	0	6	1	0	2	1	1	1	1	4	0			0	2				3	1	1	0	1	1	1	1	1	1	1	1	1	1	1	1	0	1	1	1	1	1	1
5	5	2	30	2	5	1	3	1	0	3	1	0	2	2	50	1	1	50	0			0	0				3	1	1	0	0	1	1	0	1	0	0	1	0	0	1	0	1	0	1	1	1	0	0
6	6	1	25	1	4	2	1	0	1	5	0	4	2	3	2	1	1	50	0			0	0				3	1	1	0	0	0	1	1	1	1	1	1	1	1	1	1	1	1	1	1	1	0	0
5	5	2	23	1	5	2	2	0	0	7	1	0	2	2	50	1	1	50	0			0	0				3	1	1	0	0	1	1	1	1	1	1	1	1	1	0	0	1	1	1	1	1	1	1
6	6	2	50	2	3	1	2	1	0	4	1	50	1	3	50	1	1	50	0			0	1	3	0		3	1	1	0	0	1	1	1	1	1	1	1	1	1	1	0	1	1	1	1	1	1	1
5	5	2	39	2	5	1	5	1	0	4	1	5	2	3	50	1	1	50	0			0	0				3	1	1	0	0	0	1	1	1	1	1	1	1	1	1	0	0	1	1	1	1	1	1
1	1	2	32	2	4	2	1	1	0	5	1	0	2	2	5	1	1	3	0			0	0				3	0	1	0	0	0	1	1	1	0	1	1	1	1	1	0	1	0	1	1	1	0	0
5	5	2	21	1	5	1	2	0	1	3	0	0	2	2	6	1	1	3	0			0	0				50	1	1	1	1	1	1	0	1	1	1	1	0	1	1	1	0	1	1	1	1	1	1
6	6	2	20	1	4	2	1	0	1	6	1	0	0	1	50	1	1	6	0			0	0				3	1	1	0	0	1	1	1	1	1	1	1	1	1	1	0	0	1	1	1	1	1	1
6	6	1	50	2	4	1	2	1	0	5	0	50	2	1	1	1	1	4	0			0	0				3	1	1	0	1	1	1	1	1	1	1	1	0	1	1	1	0	1	1	1	1	0	1
6	6	1	47	2	5	1	3	1	1	6	0	0	2	1	2	1	1	50	0			0	1	1	1	2	3	1	1	0	0	0	1	1	1	0	1	1	0	0	1	1	0	0	1	1	1	0	0
5	5	2	30	1	5	1	2	1	1	4	1	0	1	3	50	1	1	3	0			0	0				3	1	1	0	0	1	1	0	1	1	1	1	1	1	1	0	0	0	1	1	1	1	1
6	6	2	29	2	4	1	7	1	1	4	1	0	1	3	3	1	1	4	0			0	0				3	1	1	0	1	0	0	0	0	0	0	0	0	0	0	0	0	0	0	0	0	0	0
6	6	2	65	1	3	3	2	0	0	4	0	1	1	1	1	1	1	2	0			0	0				3	1	1	0	1	0	1	1	1	1	1	1	1	1	1	0	1	1	1	1	1	1	1
5	5	1	43	2	5	1	2	1	1	7	0	50	2	2	6	1	1	2	0			0	0				3	1	1	1	1	1	1	1	1	1	1	1	1	1	0	1	1	0	1	1	1	1	1
5	5	1	50	2	5	1	3	1	0	5	1	0	2	1	1	1	1	4	0			0	0				3	1	1	1	1	1	1	1	1	1	1	1	1	1	1	1	0	1	1	1	1	1	1
5	50	1	40	2	4	1	7	1	0	6	0	2	2	3	50	1	1	4	0			0	0				50	1	1	0	1	0	1	1	1	1	1	1	1	1	1	0	0	1	1	1	1	0	1
5	5	1	50	2	2	1	7	1	0	3	1	1	3	3	4	1	1	50	0			0	0				3	0	1	0	0	1	1	0	1	1	0	1	0	0	1	1	1	0	1	1	0	0	0
5	5	1	27	1	5	1	3	0	1	7	0	0	1	2	50	1	1	50	0			0	0				3	1	1	0	1	0	1	0	1	1	0	1	0	1	1	0	0	1	1	1	1	1	1
5	5	2	21	2	2	2	1	1	0	4	1	0	2	2	4	1	1	3	0			0	0				3	1	1	0	0	0	1	0	1	1	0	0	0	0	0	0	0	1	1	1	1	0	0
5	50	2	28	1	5	2	2	0	0	2	1	0	2	2	6	1	1	3	0			0	0				3	1	1	0	1	0	1	1	1	1	1	0	0	1	0	0	1	1	1	1	1	1	1
5	5	2	24	2	4	1	2	1	0	3	1	0	2	2	50	1	1	4	0			0	0				50	0	1	0	1	0	1	0	1	1	0	1	0	1	0	1	0	1	1	1	1	0	0
2	2	1	29	2	5	1	3	1	1	8	1	50	2	1	6	1	1	2	0			0	0				50	1	1	0	1	0	1	1	1	1	1	1	1	1	1	1	1	0	1	1	0	0	0
2	2	1	41	2	5	1	2	0	1	11	0	0	1	3	3	1	1	4	0			0	0				3	1	1	0	1	0	1	1	1	1	1	1	1	1	1	0	0	1	1	1	1	1	1
5	5	1	33	2	5	1	3	1	0	3	0	0	0	3	50	1	1	50	0			0	0				3	1	1	0	1	0	1	1	1	1	0	1	0	1	1	1	0	1	1	1	1	1	1
5	5	2	18	1	4	2	1	0	1	4	0	0	1	2	4	1	1	50	0			0	0				3	1	1	0	1	1	1	0	1	1	1	1	1	0	0	0	0	0	1	1	1	0	1
5	5	1	22	1	4	2	2	0	1	7	0	0	0	2	4	1	1	2	0			0	0				3	1	0	0	0	0	1	1	1	1	1	1	1	1	1	0	1	1	1	0	1	1	1
5	5	2	27	2	4	1	8	1	0	3	1	0	2	2	4	1	1	3	0			0	0				3	1	1	0	0	0	1	0	1	1	0	1	1	1	0	1	0	1	1	1	1	1	1
5	5	1	28	2	4	1	2	1	0	3	1	4	3	2	2	1	1	50	0			0	0				3	1	1	0	1	1	1	1	1	1	1	1	1	1	1	0	1	1	1	1	1	0	1
5	5	2	19	1	4	2	1	0	1	7	1	0	1	4	2	1	1	3	0			0	0				3	1	1	0	0	0	1	0	1	1	0	0	0	0	0	0	0	0	1	1	0	0	0
5	5	2	36	2	4	1	3	1	0	5	1	4	0	2	50	1	1	3	0			0	0				50	0	1	0	1	1	1	0	1	1	1	1	0	1	1	1	0	1	1	1	1	1	1
5	5	2	46	2	4	1	3	1	0	7	1	0	1	3	2	1	1	3	0			0	0				3	1	1	0	0	1	1	0	1	1	0	1	0	1	1	0	1	1	1	1	1	1	0
5	5	2	32	2	4	1	3	1	0	3	1	0	1	2	4	1	1	5	0			0	0				50	1	1	0	1	0	1	1	1	1	0	1	0	1	1	1	0	1	1	1	1	1	1
5	5	2	24	2	4	2	5	0	0	2	1	0	0	1	50	1	1	50	0			0	0				50	1	1	0	1	1	1	1	1	1	1	1	1	1	1	0	0	1	1	0	1	1	1
5	5	1	55	2	5	1	3	1	0	4	1	0	1	4	50	1	1	50	0			0	0				3	0	1	0	0	0	1	1	1	1	1	1	1	1	1	1	0	1	1	1	1	1	1
2	2	2	28	1	5	2	1	0	1	5	1	0	2	1	5	1	1	3	0			0	0				50	1	1	0	0	0	1	1	1	1	1	1	1	1	1	0	1	1	1	0	1	1	1
5	5	2	25	2	4	2	1	0	0	2	1	0	2	3	5	1	1	2	0			0	0				3	1	1	1	1	1	1	1	1	1	1	1	0	1	1	0	1	1	1	0	1	1	1
5	5	2	36	2	4	1	3	1	1	6	1	50	0	2	50	1	1	50	0			0	0				3	1	1	0	0	0	1	1	1	1	1	1	1	1	1	1	0	1	1	1	1	1	1
5	5	2	33	2	5	1	3	1	0	4	1	0	2	4	4	1	1	50	0			0	0				50	0	1	0	1	0	1	1	1	1	0	1	0	1	1	1	1	1	1	1	1	1	1
5	5	2	44	2	3	2	1	1	0	7	1	1	2	3	3	1	1	3	0			0	1	1	0		3	1	1	0	1	1	1	1	1	1	1	0	0	1	0	0	1	1	1	1	1	1	1
5	5	1	28	2	5	1	9	1	0	3	1	4	2	3	50	1	1	50	0			0	0				3	1	1	0	1	0	1	0	1	1	1	1	1	1	0	0	0	1	1	1	1	1	1
5	5	1	50	2	4	1	8	1	0	4	0	50	0	3	50	1	1	50	0			0	0				3	1	1	0	1	0	1	0	1	1	1	1	1	1	1	0	0	0	1	1	1	1	0
5	4	2	20	1	4	1	3	0	1	4	1	0	2	2	50	1	1	50	0			0	0				50	0	1	0	0	1	1	0	1	1	0	0	0	1	0	1	1	1	1	1	1	1	0
5	5	2	27	1	4	1	2	0	0	5	1	0	0	3	50	1	1	3	0			0	0				50	1	1	0	1	1	1	1	1	1	1	1	1	1	0	1	1	1	1	1	1	1	1
6	6	2	22	1	4	2	1	0	0	7	1	0	2	1	50	1	1	3	0			0	1	2	2		2	1	1	0	1	0	1	1	1	1	1	1	1	1	1	0	1	1	1	1	1	1	1
5	5	1	23	1	4	2	1	0	1	5	0	0	2	3	50	1	1	3	0			0	0				50	1	1	0	1	0	1	1	1	1	1	1	1	1	1	1	1	1	1	0	0	1	1
5	5	2	21	1	5	1	9	0	1	6	1	4	2	2	2	1	1	3	0			0	2				3	0	1	0	1	1	1	0	1	0	0	1	1	1	0	1	0	1	1	0	1	0	0
5	5	2	22	1	5	1	2	0	1	6	1	0	2	3	50	1	1	50	0			0	0				3	1	1	0	1	1	1	1	1	1	1	1	1	1	0	1	0	1	1	1	1	1	1
5	5	2	29	1	5	1	3	0	1	6	1	0	2	4	50	1	1	50	0			0	0				3	1	1	0	1	0	1	0	1	1	0	1	1	1	0	0	0	0	1	1	1	1	1
5	5	2	38	1	5	1	3	0	1	2	1	0	2	3	5	1	1	2	0			0	0				3	1	1	0	1	0	1	1	1	1	0	1	0	1	0	1	0	1	1	1	1	1	0
6	6	2	22	2	4	2	1	1	0	3	1	0	1	2	50	1	1	50	0			0	0				50	1	1	0	0	1	1	0	1	1	0	1	1	1	1	0	1	0	1	1	1	1	1
5	5	2	50	2	2	1	2	0	0	3	1	0	2	2	6	1	1	2	0			0	0				3	0	1	0	1	0	1	1	1	1	1	0	1	1	1	1	1	1	1	1	1	1	1
5	5	1	60	2	4	3	1	1	0	5	1	50	2	3	50	1	1	50	0			0	0				3	1	1	0	1	1	1	0	1	1	1	1	1	1	1	0	1	1	1	1	1	1	0
5	5	2	23	1	4	1	3	0	0	6	1	0	2	2	2	1	1	3	0			0	0				1	0	1	0	0	1	1	0	1	1	1	1	1	1	1	0	0	1	1	1	1	1	1
5	5	1	54	2	5	1	3	1	0	4	1	1	2	3	50	1	1	50	0			0	0				3	1	1	1	1	1	1	0	1	1	1	1	0	1	0	0	1	1	1	0	1	1	1
5	5	2	18	1	3	2	1	0	1	5	0	0	2	3	50	1	1	4	0			0	0				3	1	1	0	0	1	1	1	1	1	1	1	1	0	1	1	1	1	1	1	1	1	1
6	6	2	52	2	4	1	2	1	0	4	1	50	2	2	4	1	1	2	0			0	0				3	1	1	0	0	0	1	1	1	1	1	1	1	1	1	1	0	1	1	1	1	0	1
5	5	2	21	2	4	2	1	0	1	5	1	0	2	3	4	1	1	3	0			0	0				3	1	1	0	0	0	1	0	1	0	0	1	1	0	1	1	1	0	1	1	1	0	0
5	5	1	24	1	4	2	1	0	1	5	1	0	1	2	2	1	1	3	0			0	0				3	0	1	0	1	0	1	0	1	1	1	1	0	1	0	1	0	0	1	0	1	0	0
5	5	1	60	2	4	1	9	1	0	5	1	1	2	3	50	1	1	50	0			0	0				3	1	1	0	1	1	1	1	1	1	0	1	0	0	1	1	1	0	1	1	1	1	1
5	5	1	49	2	5	1	3	1	0	6	0	50	1	3	50	1	1	50	0			0	0				3	1	1	0	1	0	1	1	1	1	0	1	0	1	1	1	0	1	1	0	1	1	1
2	2	2	48	2	5	1	2	0	0	2	1	0	2	3	1	1	1	3	0			0	0				2	1	1	0	0	0	1	1	1	0	1	1	1	1	1	1	0	1	1	1	1	1	0
5	5	2	29	1	5	1	2	0	1	2	0	50	2	3	50	1	1	50	0			0	0				50	0	1	0	0	1	1	0	1	1	1	1	1	1	0	1	0	1	1	1	1	1	1
3	3	2	54	3	5	1	3	0	0	1	1	1	3	1	5	1	1	4	0			0	0				3	0	1	0	1	0	1	0	1	1	1	1	1	0	1	1	1	0	1	1	1	0	0
5	5	2	24	1	5	1	7	0	1	6	1	0	2	3	50	1	1	50	0			0	0				3	1	1	0	0	0	1	0	1	1	0	1	0	0	1	0	0	0	1	1	1	0	0
5	5	2	41	3	4	1	3	1	1	4	1	0	2	2	50	1	1	2	0			0	0				50	1	1	0	1	1	1	1	1	1	1	1	1	1	1	0	1	1	1	1	1	1	0
5	5	1	57	2	1	2	1	1	0	7	1	1	1	2	50	1	1	2	0			0	0				3	1	1	0	0	1	1	0	1	1	1	1	0	0	1	1	1	0	1	1	1	1	1
5	5	2	22	1	5	1	3	0	0	7	1	0	1	1	3	1	1	50	0			0	0				3	1	1	0	1	0	1	1	1	1	0	1	0	1	1	1	1	1	1	1	1	0	0
5	4	1	40	2	1	2	8	1	0	4	0	50	0	5	50	1	1	50	0			0	0				3	0	1	0	1	1	1	0	1	1	0	1	0	0	1	1	1	0	1	1	1	0	0
3	3	2	21	1	3	2	1	0	1	5	1	0	2	2	5	1	1	2	0			0	0				50	1	1	0	0	1	1	0	1	1	0	1	0	0	1	1	0	0	1	1	0	0	0
5	5	2	19	1	4	2	1	0	1	5	1	0	1	4	2	1	1	3	0			0	0				3	1	1	0	0	0	1	1	1	0	0	1	1	1	1	1	1	1	1	0	1	1	1
6	6	2	57	2	4	1	2	0	0	5	1	2	2	3	4	1	1	2	0			0	0				3	1	1	0	1	0	1	1	1	1	1	1	1	1	1	1	0	1	1	0	1	1	1
5	5	2	20	1	4	2	1	0	1	4	1	0	2	2	50	1	1	50	0			0	0				3	0	1	0	0	1	1	0	1	1	0	1	1	1	0	1	1	0	1	1	0	0	1
3	3	1	27	2	5	1	3	1	1	4	0	0	2	2	4	1	1	4	0			0	0				3	1	1	0	0	1	1	0	1	1	0	1	0	0	1	1	1	0	1	1	1	0	0
1	1	2	32	2	5	1	2	1	0	4	1	0	1	2	2	1	1	3	0			0	0				3	1	1	0	1	1	1	1	1	1	1	1	1	1	1	1	0	1	1	1	1	0	0
3	3	1	40	2	4	1	5	1	1	6	1	50	2	2	50	1	1	50	0			0	0				50	1	0	0	0	1	1	0	1	1	0	1	0	0	1	1	1	0	1	0	0	0	1
5	5	2	39	2	5	1	3	1	0	5	1	0	2	2	50	1	1	50	0			0	0				3	1	1	0	0	0	1	0	1	1	0	1	0	1	1	1	1	1	1	1	1	0	0
1	1	2	36	1	5	1	3	0	1	4	1	50	3	2	50	1	1	3	0			0	0				3	0	1	0	0	0	1	1	1	1	1	1	0	0	1	1	1	0	1	1	1	0	0
3	3	1	23	1	4	2	1	1	1	4	1	3	1	3	5	1	1	50	0			0	0				50	1	0	0	1	1	1	0	0	1	0	0	0	0	1	0	1	0	1	1	1	0	0
3	3	1	26	1	4	1	3	1	1	4	0	2	2	3	50	1	1	3	0			0	0				3	0	0	0	1	1	1	0	1	1	0	1	0	0	1	1	1	0	1	0	0	0	0
1	1	2	36	2	5	1	2	1	0	4	1	0	3	1	50	1	1	50	0			0	0				3	1	1	0	1	0	1	1	1	1	1	1	1	1	0	1	0	1	1	0	1	1	1
5	50	2	22	1	4	2	1	0	1	4	1	50	2	2	50	1	1	3	0			0	0				3	1	1	0	1	1	1	0	1	1	0	1	0	0	1	1	1	1	0	1	0	1	0
5	5	2	36	2	4	1	3	1	0	5	1	0	1	2	50	1	1	50	0			0	0				50	1	1	0	1	1	1	0	1	1	1	1	0	1	1	1	0	1	1	1	1	0	0
5	5	2	19	1	4	2	1	0	0	4	1	0	1	3	50	1	1	50	0			0	0				3	1	1	0	0	0	1	1	1	1	1	1	1	1	1	0	0	0	1	1	1	0	1
5	5	2	26	2	5	1	3	1	0	4	1	0	1	2	50	1	1	50	0			0	0				50	1	1	0	1	0	1	1	1	0	1	1	0	0	1	1	0	1	1	1	1	1	1
3	3	2	23	1	4	2	1	1	1	3	1	2	2	2	4	1	1	3	0			0	0				3	1	1	0	1	1	1	0	1	1	0	1	0	0	1	1	1	0	1	1	0	1	0
3	3	1	27	2	4	1	4	1	1	7	1	0	1	2	50	1	1	2	0			0	0				50	1	1	0	0	1	1	0	1	1	0	1	0	0	1	1	1	0	1	1	1	0	0
5	5	2	28	1	5	1	9	0	0	5	0	0	1	3	50	1	1	50	0			0	0				3	1	1	0	0	0	1	1	1	1	0	1	0	1	0	0	1	1	1	1	1	1	0
5	5	2	26	2	3	2	1	1	0	5	1	0	1	2	4	1	1	3	0			0	0				3	1	1	0	0	0	1	0	1	1	0	1	0	0	1	1	1	0	1	1	1	0	0
5	5	2	51	2	5	1	3	1	0	4	1	0	1	2	4	1	1	50	0			0	0				3	1	1	0	0	1	1	1	1	1	1	1	1	1	0	1	1	1	1	1	1	1	0
3	3	2	36	2	4	1	6	1	0	7	1	50	1	2	50	1	1	2	0			0	0				3	0	1	0	1	1	1	0	1	1	0	1	0	0	1	1	1	0	1	1	1	0	0
5	5	2	28	1	5	1	2	0	0	4	0	0	2	1	1	1	1	2	0			0	0				50	1	1	0	1	1	1	1	1	1	1	1	1	1	1	0	0	1	1	1	1	0	1
5	5	2	29	1	5	1	2	0	1	6	1	0	2	1	50	1	1	3	0			0	0				50	1	1	0	1	1	1	0	1	1	1	1	1	1	0	1	0	1	1	1	1	0	1
5	5	1	49	2	3	1	6	1	0	6	1	50	0	3	50	1	1	3	0			0	0				3	1	1	0	0	0	1	1	1	1	1	0	1	1	0	0	1	1	1	1	1	1	1
5	5	1	50	2	4	1	2	1	0	4	0	0	2	3	3	1	1	3	0			0	0				3	0	1	0	0	1	1	0	1	1	0	1	0	1	1	1	0	0	1	1	1	1	0
5	5	2	27	1	5	1	2	0	1	3	1	0	3	3	50	1	1	50	0			0	0				50	1	1	0	0	0	1	1	1	1	0	1	0	1	0	1	0	1	1	1	1	1	1
5	5	2	40	2	5	1	3	1	0	3	1	0	0	2	5	1	1	50	0			0	0				50	1	1	0	1	1	1	0	1	1	1	1	1	0	1	0	1	0	1	0	1	1	1
2	2	2	32	2	5	1	2	1	1	10	1	0	0	2	1	1	1	3	0			0	0				3	1	1	0	0	1	1	1	1	1	1	1	0	1	1	1	1	0	1	1	1	1	0
2	2	2	40	2	5	1	3	0	1	6	1	0	1	1	50	1	1	50	0			0	0				50	1	1	0	0	0	1	1	1	1	1	1	1	1	1	1	1	1	1	1	1	1	0
5	50	2	35	2	5	1	8	0	0	2	1	0	2	3	3	1	1	3	0			0	0				3	1	1	0	0	0	1	0	1	0	0	1	0	0	0	1	0	0	1	0	1	1	1
5	5	2	30	2	4	2	1	1	0	5	1	50	2	2	50	1	1	50	0			0	0				3	1	1	0	0	1	1	1	1	1	1	1	1	1	0	0	0	0	1	1	0	1	1
5	50	2	21	1	5	2	1	0	1	6	1	0	2	1	50	1	1	50	0			0	1	1	1	2	50	1	1	0	1	0	1	1	1	1	1	1	1	1	1	0	0	1	1	1	1	0	0
5	5	1	55	2	4	1	3	1	0	3	0	0	2	2	50	1	1	50	0			0	0				3	1	1	0	1	0	1	0	1	1	1	1	1	1	1	0	0	1	1	1	1	1	1
5	5	2	46	2	4	1	3	1	0	8	1	0	1	3	50	1	1	50	0			0	0				3	1	1	0	1	1	1	1	1	1	1	1	0	1	1	1	1	1	1	1	1	0	0
5	5	2	28	2	5	2	1	1	0	5	1	0	2	2	1	1	1	50	0			0	0				50	1	1	0	1	1	1	0	1	1	0	1	0	1	1	0	1	1	1	1	1	0	0
5	5	2	25	1	5	1	2	0	1	6	1	0	2	2	50	1	1	3	0			0	0				3	1	1	0	0	1	1	0	1	1	0	1	1	0	1	1	0	1	1	0	0	0	1
6	6	2	35	3	4	2	1	1	0	3	1	0	1	2	4	1	1	50	0			0	0				3	1	1	0	1	0	1	1	1	1	1	1	1	1	1	0	0	1	1	1	1	1	1
5	5	2	29	2	4	1	3	1	0	6	1	0	2	2	50	1	1	3	0			0	1	2	0		50	1	1	0	0	1	1	0	1	1	1	1	1	1	1	1	1	1	1	1	1	1	1
5	5	2	32	2	5	2	1	0	0	2	1	0	2	3	2	1	1	50	0			0	0				3	0	1	0	0	0	1	1	0	1	0	1	1	1	0	0	0	1	1	1	1	0	1
5	5	1	52	2	5	1	3	1	0	5	0	0	2	2	4	1	1	4	0			0	0				3	1	1	0	1	0	1	1	1	1	1	1	1	1	0	1	1	0	1	1	1	1	1
5	5	2	34	2	5	1	2	1	0	2	1	0	2	2	6	1	1	50	0			0	1	1	1	8	50	1	1	0	0	0	1	0	1	1	1	1	1	1	0	0	0	1	1	0	1	1	1
5	5	2	30	1	5	2	1	0	1	6	1	0	0	2	50	1	1	50	0			0	0				3	1	1	0	1	1	1	1	1	0	1	1	1	1	0	0	1	1	1	1	1	1	1
6	6	2	62	1	4	3	1	0	0	2	1	50	2	2	4	1	1	2	0			0	2				3	1	1	0	0	1	1	1	1	1	1	1	1	1	1	1	0	1	1	1	1	1	1
5	5	2	27	1	5	2	1	0	1	4	1	0	2	2	50	1	1	50	0			0	0				3	1	1	0	1	1	1	0	1	1	0	1	0	1	0	0	1	0	1	1	0	0	0
5	5	2	43	2	4	2	1	1	0	5	1	0	1	1	50	1	1	50	0			0	0				3	1	1	0	0	1	1	1	1	1	1	1	1	1	1	0	0	1	1	0	1	1	1
6	6	2	22	1	4	2	1	0	1	6	1	50	2	3	4	1	1	3	0			0	0				3	1	1	0	1	0	1	1	1	1	1	1	0	1	1	0	0	1	1	1	1	1	0
5	50	1	34	2	5	1	7	1	0	4	0	0	3	2	50	1	1	50	0			0	0				3	0	1	0	0	1	1	0	1	1	0	1	1	1	0	0	1	1	1	1	1	1	1
6	6	1	58	2	3	1	2	1	0	6	0	4	1	3	1	1	1	2	0			0	0				3	1	1	0	0	0	1	1	1	1	1	1	1	1	1	0	0	1	1	1	1	1	1
5	5	2	22	1	5	1	9	0	0	3	1	0	3	1	50	1	1	50	0			0	0				3	1	1	0	1	0	1	1	1	1	1	1	1	1	1	0	0	1	1	1	1	1	1
2	2	2	31	1	5	1	3	0	1	4	1	0	2	2	50	1	1	3	0			0	0				3	1	1	0	1	1	1	1	1	1	1	1	1	1	1	0	0	1	1	1	1	1	1
5	50	2	23	1	5	1	7	0	1	4	1	0	2	2	50	1	1	50	0			0	0				50	1	1	0	1	0	1	1	1	1	1	1	0	1	0	0	0	0	1	0	1	0	0
4	4	2	26	1	4	1	2	0	1	3	1	0	2	2	6	1	1	50	0			0	0				3	1	1	0	0	1	1	1	1	1	1	1	1	1	0	0	0	1	1	1	1	1	0
5	5	2	19	2	2	2	1	0	1	4	1	0	1	3	1	1	1	3	0			0	0				3	1	1	0	1	1	1	0	1	0	1	1	0	1	1	0	0	1	1	0	1	0	1
5	5	2	50	2	4	2	1	1	0	4	1	0	3	3	3	1	1	4	0			0	0				50	1	1	0	0	0	1	1	1	1	1	1	1	1	1	1	1	1	1	1	1	1	1
5	5	2	30	2	5	1	3	1	0	3	1	0	0	4	50	1	1	3	0			0	0				3	0	1	0	0	1	1	1	1	1	1	1	0	1	1	0	0	1	1	0	1	0	0
1	1	2	32	2	4	1	3	0	1	4	1	0	2	2	4	1	1	5	0			0	0				3	1	1	0	0	0	1	1	1	1	1	1	1	1	1	1	0	0	1	1	1	1	1
2	2	1	32	2	3	1	7	1	1	4	0	0	0	3	2	1	1	50	0			0	0				3	0	1	0	0	1	1	1	1	1	1	1	1	1	1	1	1	1	1	1	1	0	0
2	2	1	45	2	2	1	8	1	0	6	1	0	0	4	3	1	1	4	0			0	0				1	0	0	0	0	0	0	0	0	0	0	0	0	0	0	0	0	0	0	0	0	0	0
2	2	1	45	2	3	1	9	1	0	7	1	50	0	4	50	1	1	3	0			0	0				3	1	1	0	0	0	1	0	1	0	0	1	0	0	1	0	0	0	1	0	0	0	0
2	2	2	29	2	4	1	2	0	1	7	1	0	0	1	1	1	1	3	0			0	0				50	1	1	0	0	0	1	1	1	1	1	1	1	1	1	0	0	1	1	1	1	1	1
5	5	2	22	1	5	2	1	0	1	4	1	50	2	3	50	1	1	50	0			0	0				50	0	1	0	0	1	1	1	1	1	1	1	0	1	0	0	0	1	1	0	1	1	1
2	2	2	36	2	5	1	3	1	0	4	1	0	2	1	6	1	1	3	0			0	0				3	1	1	0	0	0	1	1	1	1	1	1	1	1	1	0	1	1	1	1	1	1	1
2	2	1	41	2	5	1	3	1	1	9	1	0	2	3	4	1	1	4	0			0	0				3	1	1	0	0	0	1	1	1	0	1	1	1	1	1	0	0	1	1	1	1	0	0
4	4	2	26	1	4	1	2	0	1	3	1	0	2	3	4	1	1	50	0			0	0				50	1	1	0	1	1	1	1	1	1	1	1	1	1	0	0	0	1	1	1	1	1	0
5	5	2	37	1	4	1	3	0	1	9	1	0	2	1	2	1	1	3	0			0	0				3	1	1	0	1	1	1	1	1	0	1	1	1	0	1	0	1	1	1	1	1	1	1
5	5	2	39	2	5	2	1	1	0	5	1	0	2	2	4	1	1	4	0			0	0				50	1	1	0	1	1	1	1	1	1	1	1	1	1	0	0	0	1	1	1	1	1	1
5	5	2	45	2	5	1	3	1	0	6	1	50	2	2	6	1	1	3	0			0	0				3	1	1	0	1	1	1	1	1	1	1	1	0	1	1	0	1	1	1	1	1	1	1
6	6	2	18	1	4	2	1	0	1	6	1	0	2	2	2	1	1	3	0			0	2				2	0	1	0	0	0	1	1	1	1	1	1	1	1	1	1	1	1	1	1	1	1	1
6	6	1	40	2	5	1	3	1	1	7	0	50	0	2	3	1	1	3	0			0	0				3	1	1	0	1	1	1	0	1	1	0	1	0	0	1	1	1	0	1	1	1	1	0
2	2	1	40	2	4	1	7	1	1	11	1	0	2	1	50	1	1	50	0			0	0				3	0	1	0	1	1	1	0	1	1	0	1	0	0	1	1	1	1	1	0	1	0	0
6	6	2	18	1	4	2	1	0	0	6	1	0	2	2	2	1	1	5	0			0	0				3	1	0	0	0	0	1	0	1	1	1	1	1	0	1	0	1	1	1	1	1	1	0
5	5	2	18	1	4	2	1	0	1	6	0	0	2	3	2	1	1	3	0			0	0				2	1	1	0	0	0	1	0	1	1	0	1	0	1	0	0	0	1	1	1	1	1	0
5	5	2	21	1	5	2	1	0	0	5	1	0	1	3	50	1	1	50	0			0	0				3	1	1	0	0	1	1	0	1	1	1	1	0	1	1	0	0	0	1	1	1	0	0
5	5	1	60	2	5	1	3	1	0	4	1	3	1	4	50	1	1	50	0			0	0				3	1	1	0	0	0	1	0	1	1	0	1	1	1	0	1	1	0	1	1	1	1	1
4	4	2	55	2	4	1	2	1	0	3	1	50	1	2	50	1	1	50	0			0	0				50	1	1	0	0	0	1	1	1	1	1	1	0	1	1	0	1	1	1	0	1	1	1
1	6	1	33	2	5	2	2	1	1	2	1	0	3	1	6	1	1	2	0			0	0				2	1	1	0	1	0	1	1	1	1	1	1	1	1	1	0	0	1	1	1	1	1	1
5	4	2	26	1	5	1	2	0	1	5	1	0	2	3	4	1	1	50	0			0	0				3	1	1	0	1	1	1	1	1	0	1	1	1	1	1	0	1	1	1	1	1	0	1
6	6	1	35	2	3	1	2	1	0	3	0	2	0	2	50	1	1	50	0			0	0				50	1	1	0	1	1	1	1	1	1	0	1	0	1	1	0	1	0	1	1	1	0	1
5	5	2	26	1	5	1	2	0	1	6	1	4	2	3	5	1	1	3	0			0	0				3	1	1	0	0	0	1	0	1	1	1	1	1	1	0	1	1	1	1	1	1	0	1
2	2	1	42	2	5	1	3	1	0	5	1	0	2	1	50	1	1	4	0			0	0				3	1	1	0	0	1	1	0	1	1	1	1	0	0	1	1	1	0	1	0	1	0	0
5	5	1	64	2	5	3	1	1	0	3	1	1	2	3	50	1	1	50	0			0	0				50	1	1	0	1	1	1	1	1	1	1	1	0	1	1	0	0	1	1	0	1	1	1
4	4	2	40	1	5	1	2	0	1	2	1	0	1	2	50	1	1	3	0			0	0				3	1	0	0	1	0	1	1	1	1	1	1	0	1	1	1	1	1	1	1	1	0	1
5	5	2	23	1	5	1	9	0	1	6	1	0	1	1	5	1	1	50	0			0	0				3	1	1	0	1	1	1	1	1	1	1	1	0	1	0	0	0	1	1	1	1	1	1
1	1	2	28	1	4	1	2	0	0	1	1	0	2	2	4	1	1	50	0			0	0				3	0	1	0	0	1	1	0	0	0	1	1	1	1	0	1	1	0	1	1	1	0	0
5	5	2	18	1	4	2	1	0	1	7	1	0	2	4	50	1	1	50	0			0	0				3	1	1	0	0	1	1	1	1	0	0	1	1	0	1	0	0	0	1	1	1	0	0
5	5	2	29	2	5	1	9	0	1	10	1	0	2	2	50	1	1	50	0			0	1	1	0		50	1	1	1	1	1	1	1	1	1	1	1	1	1	1	0	0	1	1	1	1	0	1
5	5	2	24	1	5	1	2	0	0	6	0	0	3	3	5	1	1	50	0			0	1	1	1	2	3	0	1	0	0	1	1	0	1	1	1	1	0	0	1	1	0	0	1	1	1	0	0
5	5	1	59	3	4	1	3	1	1	5	0	50	1	2	4	1	1	50	0			0	1	1	0		3	1	1	0	0	1	1	0	1	1	0	1	0	0	1	1	1	0	0	0	0	0	0
5	5	1	50	2	5	1	9	1	0	4	0	0	2	3	2	1	1	3	0			0	1	1	1	1	3	1	1	0	0	0	1	0	1	1	0	1	0	1	1	1	0	1	1	1	1	1	1
5	5	2	63	2	5	1	3	1	0	2	1	0	2	1	6	1	1	50	0			0	0				50	1	1	0	1	1	1	1	1	1	1	1	1	1	1	0	0	1	1	1	1	0	0
5	5	2	25	1	5	1	2	0	1	6	1	0	2	2	50	1	1	50	0			0	0				50	1	1	1	1	1	1	1	1	1	1	1	0	1	1	0	1	1	1	1	1	1	1
6	6	1	45	2	4	1	9	1	1	3	1	0	0	3	2	1	1	4	0			0	0				2	1	1	0	0	0	1	1	1	1	1	1	1	1	1	0	0	1	1	1	1	1	1
5	5	1	28	1	5	1	3	0	1	3	1	1	1	2	50	1	1	3	0			0	0				3	1	1	0	1	1	1	1	1	1	1	1	1	1	0	1	0	1	1	1	1	1	1
5	5	2	20	1	3	2	1	0	0	3	1	0	1	2	4	1	1	3	0			0	2				3	1	1	0	0	1	1	1	1	1	1	1	0	0	1	1	0	1	1	1	1	1	1
2	2	2	20	1	4	2	1	0	0	4	1	0	2	2	4	1	1	3	0			0	0				3	0	1	0	0	1	1	0	1	1	0	1	0	0	1	1	1	0	1	1	1	0	0
6	6	2	24	2	4	2	1	1	1	6	1	4	1	3	3	1	1	50	0			0	0				3	0	1	0	1	0	1	1	1	1	1	1	1	1	1	1	0	0	1	1	1	0	0
6	6	2	26	1	4	1	2	0	1	9	1	0	1	1	1	1	1	3	0			0	0				50	0	1	0	0	1	1	0	1	1	0	1	0	0	1	0	1	0	1	1	1	0	0
6	6	1	33	1	4	1	3	0	1	3	1	0	1	2	50	1	1	50	0			0	0				3	1	1	0	0	0	1	1	1	1	1	1	1	1	1	0	1	1	1	1	0	1	1
5	5	2	39	2	2	2	1	1	0	5	1	0	0	3	2	1	1	50	0			0	0				3	0	0	0	0	0	1	0	1	1	0	1	0	0	0	0	0	0	1	1	1	0	0
5	5	1	22	1	4	2	1	0	1	5	0	0	2	3	50	1	1	3	0			0	0				3	1	1	0	1	1	1	1	1	1	1	1	1	0	0	1	0	1	1	1	1	0	1
6	6	2	18	1	3	2	1	0	1	5	1	0	3	2	50	1	1	50	0			0	0				3	0	0	0	0	1	1	1	1	1	1	1	1	1	1	0	1	1	1	0	1	1	0
5	5	2	35	2	3	1	7	1	1	6	1	0	1	3	50	1	1	50	0			0	1	4	1	3	50	0	1	0	0	1	1	0	1	1	0	1	0	0	1	0	1	0	1	1	1	0	0
4	4	1	35	2	4	1	9	1	1	6	0	0	1	3	50	1	1	50	0			0	0				3	1	1	0	0	0	1	0	1	1	1	1	1	1	1	0	1	0	0	0	0	1	1
5	5	2	22	1	4	2	2	0	1	6	1	0	0	3	3	1	1	50	0			0	0				3	1	1	0	0	1	1	1	1	1	1	1	0	1	1	1	0	1	1	1	1	1	0
5	3	2	24	2	4	1	3	1	0	3	1	9	2	3	2	1	1	50	0			0	1	2	1	3	3	0	0	0	0	0	1	0	1	1	1	0	0	1	1	1	0	1	1	1	1	0	1
2	2	2	40	1	5	1	2	0	1	3	1	0	0	1	1	1	1	3	0			0	0				3	1	1	0	0	1	1	1	1	1	1	1	1	1	1	0	1	0	1	1	1	0	0
5	5	2	50	2	4	2	3	1	0	5	1	5	1	2	1	1	1	4	0			0	0				3	1	1	0	0	1	1	1	1	1	1	1	0	1	0	0	1	1	1	1	1	1	1
4	4	2	24	1	4	1	2	0	1	3	0	50	0	3	50	1	1	3	0			0	0				50	0	1	0	0	1	1	1	1	1	1	1	0	1	1	0	1	1	1	1	1	1	1
4	4	2	27	1	4	1	2	0	1	3	1	0	2	1	50	1	1	50	0			0	0				3	1	1	0	0	0	1	1	1	1	1	1	0	1	1	0	1	1	1	1	1	1	1
5	5	2	35	2	4	1	2	1	0	4	1	0	2	3	50	1	1	50	0			0	0				50	1	1	1	1	1	1	1	1	1	1	1	1	1	1	1	0	1	1	1	1	1	0
5	5	1	54	2	4	1	3	1	0	4	0	0	1	3	50	1	1	50	0			0	0				3	0	1	0	1	1	1	1	1	1	0	1	1	1	1	0	1	1	1	0	1	0	0
5	5	1	52	2	3	1	7	1	0	4	1	0	0	2	2	1	1	50	0			0	0				3	1	0	0	0	0	1	1	1	1	1	1	1	1	1	0	0	1	1	1	1	0	0
5	5	2	61	2	3	1	7	1	0	6	1	2	1	2	4	1	1	3	0			0	0				3	0	1	0	0	0	1	1	1	1	1	1	0	0	1	0	1	0	0	1	1	0	0
2	2	2	45	2	5	1	3	1	0	4	1	0	3	1	6	1	1	4	0			0	0				3	0	1	0	0	1	1	0	1	1	0	1	0	0	1	1	1	0	1	1	1	0	0
2	2	1	47	2	4	1	9	1	0	8	1	0	2	2	4	1	1	4	0			0	0				3	0	1	0	0	1	1	1	1	0	1	1	1	0	1	0	0	1	1	1	1	0	0
6	6	2	50	2	5	1	2	1	0	3	1	0	1	3	1	1	1	2	0			0	0				3	1	1	0	1	0	1	1	1	1	1	1	1	1	1	0	0	1	1	1	1	0	1
5	5	2	20	1	4	2	1	0	0	7	1	0	1	3	50	1	1	5	0			0	0				4	0	1	0	0	1	1	0	1	1	0	1	1	1	0	0	1	0	1	1	1	0	0
5	5	2	23	1	5	1	9	0	1	3	1	50	3	2	50	1	1	50	0			0	0				3	1	1	0	0	1	1	0	1	1	0	1	0	0	1	1	0	0	1	1	1	0	0
5	5	2	45	2	4	1	3	1	0	6	1	1	1	2	4	1	1	4	0			0	0				3	1	1	0	0	0	1	0	1	1	0	1	0	1	0	0	0	1	1	1	0	1	1
5	5	2	31	2	4	1	2	1	1	5	1	50	0	4	2	1	1	50	0			0	0				3	1	1	0	1	0	1	1	1	1	1	1	1	1	0	0	1	1	1	1	1	0	0
5	5	2	42	2	4	1	2	1	0	3	1	1	1	3	4	1	1	50	0			0	0				3	1	1	0	1	1	1	0	1	1	0	1	0	0	1	1	1	0	1	1	1	0	0
5	5	2	35	1	4	1	3	0	0	1	1	0	1	3	50	1	1	50	0			0	0				50	1	1	0	0	1	1	1	1	1	1	1	1	1	1	0	1	1	1	1	1	1	1
6	6	2	35	2	3	1	2	1	1	6	1	0	0	1	3	1	1	4	0			0	1	2	0		2	1	0	0	0	1	1	1	1	1	1	1	1	1	1	0	1	0	1	1	1	0	0
5	5	2	52	1	5	1	9	0	1	4	1	0	2	2	50	1	1	50	0			0	0				3	0	1	0	0	0	1	1	1	1	1	1	1	1	1	1	1	1	1	1	1	1	1
5	5	2	21	1	4	2	1	0	1	7	1	0	1	3	50	1	1	50	0			0	0				3	0	1	0	1	0	1	1	1	1	0	1	0	1	1	1	0	1	1	1	1	1	1
5	5	2	45	2	1	2	1	1	1	5	1	4	1	3	1	1	1	3	0			0	0				3	1	1	0	1	1	1	0	1	0	0	1	0	0	1	1	0	1	1	0	1	1	1
5	5	2	35	2	5	2	1	1	0	7	1	0	2	1	1	1	1	3	0			0	0				3	1	1	1	1	1	1	1	1	1	1	1	1	1	0	1	0	1	1	0	1	1	1
5	5	2	56	2	4	1	3	1	0	2	1	1	2	2	5	1	1	6	0			0	0				3	1	1	0	1	0	1	0	1	1	0	1	0	0	1	1	1	0	1	1	1	0	0
5	5	2	43	1	4	1	2	0	1	4	1	0	2	3	50	1	1	50	0			0	0				3	0	1	0	0	1	1	1	1	1	0	1	1	1	0	1	0	1	1	1	1	0	0
5	5	2	47	2	5	1	2	1	1	5	1	50	1	3	50	1	1	4	0			0	0				2	1	1	0	1	1	1	1	1	1	1	1	1	1	1	1	1	1	1	1	1	1	1
5	5	2	18	1	3	2	1	0	1	7	1	0	1	4	50	1	1	50	0			0	0				3	1	1	0	0	0	1	1	1	1	1	1	0	1	0	0	1	1	0	1	1	1	1
5	5	2	23	1	5	2	1	0	1	7	1	50	1	2	50	1	1	50	0			0	0				50	1	1	1	1	1	1	1	1	1	1	1	1	1	0	0	1	1	1	1	1	1	1
4	4	2	26	1	5	1	2	0	1	3	1	0	2	2	4	1	1	2	0			0	0				3	1	1	1	0	1	1	0	1	1	0	1	1	1	0	0	1	1	1	1	1	1	1
1	1	2	30	1	5	1	2	0	1	4	1	0	2	2	50	1	1	3	0			0	0				3	1	1	0	0	0	1	1	1	1	1	0	0	1	1	0	1	1	1	1	1	0	0
6	6	2	18	1	3	2	1	0	1	7	1	0	2	1	50	1	1	50	0			0	0				4	0	0	0	0	0	1	0	1	1	1	1	0	1	1	0	0	0	0	0	0	0	0
5	5	1	56	2	5	1	7	1	0	5	1	0	2	2	50	1	1	50	0			0	0				3	1	1	0	1	0	1	0	1	1	0	1	0	0	0	1	0	0	1	0	1	0	0
5	5	2	30	2	4	2	1	1	0	5	1	4	0	2	50	1	1	50	0			0	0				3	0	1	0	0	0	1	1	1	1	1	1	1	1	0	1	0	1	1	1	1	1	1
5	5	2	31	2	4	1	3	1	1	4	1	0	2	2	4	1	1	50	0			0	0				50	1	1	0	1	1	1	1	1	1	1	1	0	1	0	0	1	1	1	1	1	0	0
1	1	2	22	1	4	2	1	0	1	7	1	0	2	3	5	1	1	3	0			0	0				3	0	1	0	0	0	1	0	1	0	0	0	0	0	1	1	1	0	1	1	0	0	0
5	5	2	59	3	2	2	1	1	0	10	1	50	1	3	50	1	1	50	0			0	0				3	1	1	0	1	1	1	1	1	1	1	1	1	1	1	0	0	1	1	1	1	1	1
4	4	1	55	2	4	1	2	1	0	5	1	0	2	1	6	1	1	3	0			0	1	1	1	8	3	1	1	0	0	0	1	0	1	1	1	1	0	1	1	0	1	1	1	1	1	1	1
5	5	1	58	2	5	1	3	1	0	3	0	0	2	3	50	1	1	50	0			0	0				3	0	1	0	1	0	1	0	1	1	0	1	0	1	0	1	0	0	1	0	1	0	0
5	5	2	19	1	4	2	1	0	1	6	1	0	2	2	50	1	1	3	0			0	0				50	1	1	0	1	1	1	1	1	1	0	1	0	1	1	1	0	1	1	0	1	1	1
2	2	2	35	2	5	1	3	1	1	8	1	0	0	2	2	1	1	3	0			0	0				2	1	1	0	1	0	1	0	1	1	1	1	0	0	1	1	1	1	1	1	1	0	0
2	2	2	38	2	4	1	2	1	0	5	1	50	2	2	5	1	1	2	0			0	0				3	1	1	0	1	1	1	1	1	1	0	1	1	1	1	1	1	1	1	1	1	0	1
5	5	2	20	1	4	2	1	0	1	2	1	0	2	3	50	1	1	50	0			0	0				1	0	1	0	0	1	1	1	1	1	1	1	0	0	0	0	1	0	1	0	0	1	1
2	2	1	39	1	5	1	3	0	1	5	1	50	0	1	50	1	1	50	0			0	0				50	0	1	0	1	0	1	0	1	1	1	1	0	0	1	1	1	0	1	1	1	0	0
5	5	2	21	1	4	1	2	0	1	6	1	0	2	2	2	1	1	3	0			0	0				3	0	1	0	1	1	1	1	1	1	1	1	1	1	1	0	0	1	1	1	1	1	1
5	5	2	30	2	4	1	2	1	0	3	1	0	0	1	2	1	1	3	0			0	0				2	0	1	1	1	0	1	0	1	1	0	1	0	0	1	1	1	1	1	0	1	1	1
5	5	2	50	2	5	2	1	1	0	5	1	5	2	3	6	1	1	2	0			0	0				3	1	1	0	0	0	1	0	1	1	1	1	1	1	0	0	0	1	1	1	1	1	0
5	5	2	19	1	4	2	1	0	1	5	1	0	2	3	5	1	1	50	0			0	0				3	1	1	0	1	1	1	0	1	1	0	1	0	1	0	1	1	0	1	0	1	0	0
5	5	1	21	1	4	1	7	0	1	5	1	0	1	2	2	1	1	3	0			0	0				3	1	1	0	0	1	1	0	1	1	0	1	0	1	1	1	0	1	1	1	1	1	1
6	6	2	22	1	4	2	1	0	0	11	1	0	2	2	50	1	1	50	0			0	0				50	1	1	0	0	1	1	1	1	1	1	1	0	1	1	1	0	1	1	1	1	1	1
5	5	2	23	2	5	2	2	1	0	3	1	0	2	2	2	1	1	50	0			0	0				3	0	1	0	0	0	1	1	1	1	1	1	1	1	0	0	1	0	1	1	1	0	0
2	2	2	23	1	4	2	1	0	1	5	1	0	2	3	50	1	1	3	0			0	0				50	1	1	0	0	0	1	1	1	0	1	1	0	1	1	1	0	0	1	1	1	1	1
6	6	2	30	1	3	1	2	0	1	6	1	4	0	1	6	1	1	2	0			0	0				50	1	1	0	1	1	1	1	1	1	1	1	1	1	1	0	0	1	1	1	1	1	1
5	5	2	21	1	4	2	2	0	0	2	1	0	2	3	2	1	1	4	0			0	0				2	1	1	0	0	1	1	0	1	1	1	1	1	1	0	0	1	1	1	1	1	0	1
5	5	2	28	2	5	2	1	0	0	2	1	0	2	2	50	1	1	3	0			0	0				50	1	1	0	1	1	1	1	1	1	1	1	1	1	1	0	1	1	1	1	1	1	1
5	5	2	21	1	4	2	1	0	1	5	1	0	2	3	3	1	1	4	0			0	0				3	1	1	0	0	0	1	0	1	1	0	1	1	0	1	0	1	1	1	1	0	1	1
5	4	2	24	2	5	1	3	0	0	2	1	0	2	3	50	1	1	50	0			0	0				50	1	1	0	1	1	1	1	1	1	1	1	1	1	0	1	0	1	1	1	1	1	1
5	5	2	25	1	5	1	3	0	1	5	1	0	0	2	50	1	1	50	0			0	0				3	1	1	0	0	0	1	0	1	1	0	1	0	1	0	0	1	0	1	1	1	0	0
5	4	2	43	2	3	2	1	1	0	5	1	0	1	3	50	1	1	50	0			0	0				3	1	1	0	1	1	1	1	1	1	1	1	1	1	1	1	1	1	1	1	1	1	1
5	5	2	18	1	3	2	1	0	1	5	0	0	1	3	50	1	1	50	0			0	0				3	1	1	0	1	1	1	1	1	1	1	1	1	1	1	1	1	0	1	1	1	1	1
5	5	2	19	1	3	2	1	0	0	2	1	5	0	1	5	1	1	3	0			0	0				3	1	1	0	0	0	1	1	1	1	1	1	1	1	0	1	1	0	1	1	1	0	1
1	1	2	30	1	4	1	2	0	1	4	0	0	2	3	6	1	1	4	0			0	0				3	1	1	0	0	0	1	1	1	1	1	1	1	1	1	1	0	0	1	1	1	0	0
6	6	1	42	2	4	1	8	1	1	9	0	0	2	3	4	1	1	2	0			0	0				3	0	1	0	0	0	1	0	1	1	0	1	0	0	1	0	0	0	1	0	1	0	0
6	6	1	40	2	4	1	9	1	0	4	1	0	2	3	3	1	1	4	0			0	0				3	0	1	0	0	0	1	0	1	1	0	1	0	0	1	0	0	0	1	0	1	0	0
6	6	2	52	2	4	2	1	1	0	5	1	0	0	1	50	1	1	50	0			0	1	2	0		3	1	1	0	0	0	1	0	1	1	1	1	1	1	1	1	0	1	1	1	1	1	1
5	5	2	59	2	3	2	1	1	0	2	1	5	2	3	4	1	1	4	0			0	0				3	1	1	0	1	0	1	1	1	1	1	1	1	1	1	0	1	1	1	1	1	1	1
5	5	1	50	2	2	1	9	1	0	5	0	50	1	3	50	1	1	50	0			0	0				1	1	1	0	1	1	1	1	1	1	1	1	1	1	1	1	1	1	1	1	1	1	1
5	5	2	58	2	5	1	3	1	0	5	1	0	1	3	4	1	1	50	0			0	0				3	0	1	0	0	0	1	0	1	1	0	1	0	1	1	1	1	1	1	1	1	1	1
1	1	2	37	2	4	2	2	1	0	3	1	0	2	2	4	1	1	3	0			0	0				3	1	1	0	0	0	1	1	1	1	1	1	1	1	1	1	0	1	1	1	1	0	0
5	5	2	31	1	5	1	3	0	1	7	1	0	1	2	50	1	1	50	0			0	0				50	1	1	0	1	1	1	1	1	1	1	0	1	1	1	0	0	1	1	0	1	1	1
5	4	2	25	2	5	1	3	0	0	2	1	0	2	3	50	1	1	50	0			0	0				50	1	1	0	1	1	1	1	1	1	1	1	1	1	1	1	1	1	1	1	1	1	1
5	5	2	49	2	5	1	2	1	0	2	1	0	1	2	50	1	1	50	0			0	1	2	2		50	1	1	1	1	1	1	1	1	1	1	1	1	1	1	0	0	1	1	1	1	1	1
6	6	2	39	2	4	2	1	1	1	5	1	0	0	1	1	1	1	4	0			0	0				3	1	1	0	0	0	1	1	1	1	1	1	0	1	1	0	1	1	1	1	1	1	0
1	1	2	28	1	4	1	3	0	1	5	1	0	2	2	50	1	1	50	0			0	0				3	1	1	0	1	1	1	1	1	1	1	1	0	1	1	1	0	1	1	1	1	1	1
6	6	2	49	2	5	1	2	1	0	5	1	0	3	3	6	1	1	2	0			0	0				3	1	1	0	1	0	1	1	1	1	1	1	1	1	1	0	0	1	1	1	1	0	1
5	5	2	23	1	4	2	1	0	1	6	1	5	1	3	50	1	1	3	0			0	0				3	1	1	0	0	0	1	0	1	1	0	0	1	1	0	0	1	1	1	0	1	1	1
5	5	2	20	1	4	2	1	0	1	6	1	0	2	2	5	1	1	3	0			0	0				50	1	1	0	0	1	1	1	1	0	1	1	1	1	1	0	0	1	1	1	1	1	1
6	6	1	40	2	3	1	2	1	0	6	1	0	1	1	6	1	1	2	0			0	0				2	1	1	0	1	0	1	1	1	1	1	1	1	1	1	1	0	1	1	1	1	1	1
5	5	2	26	2	4	1	3	1	0	3	1	0	1	3	2	1	1	50	0			0	2				3	1	1	0	0	1	1	0	1	1	0	0	0	0	0	1	1	0	1	1	1	0	0
1	1	2	28	1	4	1	3	0	1	5	1	0	2	2	50	1	1	50	0			0	0				3	1	1	0	1	1	1	0	1	0	1	1	0	1	1	1	1	1	1	1	1	1	1
5	5	1	43	2	5	2	2	1	0	4	0	1	0	3	50	1	1	50	0			0	0				3	0	1	0	1	1	1	0	1	1	0	1	0	0	1	1	1	1	1	1	1	1	0
5	5	1	34	2	4	1	7	1	0	3	0	0	2	2	4	1	1	50	0			0	0				3	1	1	0	1	0	0	0	0	0	0	0	0	0	0	0	0	1	1	1	1	1	1
6	6	2	60	2	5	3	2	0	0	2	1	1	1	1	50	1	1	50	0			0	0				3	1	1	0	1	1	1	1	1	1	1	1	1	1	1	1	0	1	1	1	1	1	1
6	6	1	31	2	5	1	2	0	1	11	1	1	2	1	50	1	1	2	0			0	0				50	1	1	0	0	1	1	1	1	1	1	1	1	1	1	0	1	1	1	1	1	0	1
5	5	2	33	2	4	1	7	1	0	5	1	0	1	3	50	1	1	3	0			0	0				50	1	1	0	1	0	1	1	1	1	1	1	1	1	1	0	0	1	1	1	1	1	1
6	6	1	35	2	4	1	7	1	1	7	1	0	1	2	6	1	1	50	0			0	0				3	1	1	0	1	1	1	1	1	1	1	0	0	1	1	0	1	1	1	0	1	0	1
1	1	1	23	1	4	2	2	0	0	3	1	0	2	2	50	1	1	50	0			0	0				3	1	1	0	0	0	1	1	0	1	1	0	1	1	0	0	1	1	1	1	1	1	1
5	5	1	30	1	4	1	9	0	1	5	1	50	2	3	50	1	1	50	0			0	0				3	1	1	0	0	0	1	1	1	1	1	1	1	1	1	0	0	1	1	1	1	0	0
6	6	2	40	2	4	2	1	1	0	6	1	0	0	3	4	1	1	5	0			0	0				3	1	1	0	1	0	1	1	1	1	1	1	0	1	1	0	1	0	1	1	1	0	0
3	3	1	25	1	4	1	7	1	1	4	1	0	1	2	4	1	1	2	0			0	0				2	1	1	0	0	1	1	0	1	1	0	1	0	0	1	1	1	0	1	1	1	0	0
5	5	1	33	1	4	1	7	0	1	5	0	0	1	3	2	1	1	50	0			0	1	2	0		3	1	1	0	1	1	1	1	1	1	1	1	1	0	1	1	0	1	1	0	1	1	1
3	3	2	33	2	4	1	3	1	1	6	1	3	1	3	4	1	1	3	0			0	0				3	1	0	0	1	1	1	0	0	0	0	0	0	0	1	1	1	0	1	1	1	0	0
5	5	1	26	1	5	1	6	0	1	2	0	0	3	4	3	1	1	50	0			0	0				3	0	1	0	0	0	1	0	1	1	0	1	0	0	1	1	0	1	1	1	0	0	0
6	6	2	36	2	3	1	2	1	1	6	1	0	0	2	2	1	1	50	0			0	0				50	1	1	0	0	0	1	0	1	1	0	1	0	0	1	0	1	1	1	1	1	1	1
5	5	2	35	2	3	2	1	1	0	6	1	0	3	1	2	1	1	5	0			0	0				3	1	1	0	0	1	1	1	1	1	0	1	0	0	0	1	1	0	1	1	1	0	0
5	5	2	27	2	4	2	1	1	0	2	1	4	3	3	50	1	1	50	0			0	0				3	1	1	0	0	1	1	1	1	1	1	1	1	1	0	0	0	1	1	1	1	1	1
6	6	1	37	2	4	1	6	1	1	11	0	2	0	2	2	1	1	50	0			0	0				3	1	0	0	1	0	1	0	1	1	0	1	1	1	1	0	0	0	1	0	1	0	0
6	6	2	24	2	4	1	2	0	1	5	1	0	0	1	50	1	1	50	0			0	0				3	1	1	0	0	1	1	1	1	1	0	1	0	1	1	0	1	0	1	1	1	0	0
5	5	2	17	1	4	2	1	0	0	7	0	0	1	4	50	1	1	3	0			0	0				3	0	1	0	0	1	1	0	1	1	0	1	0	0	1	0	0	0	1	1	0	0	0
6	6	1	25	1	4	1	2	0	1	5	0	0	1	2	6	1	1	1	0			0	0				3	1	1	0	0	1	1	1	1	1	0	1	0	1	1	1	1	1	1	1	1	0	1
5	5	2	19	1	4	2	1	0	1	6	1	0	1	3	50	1	1	50	0			0	0				3	0	1	0	0	1	1	1	1	1	0	1	1	1	1	0	1	1	1	1	1	1	1
1	1	2	30	2	5	1	3	1	0	3	1	0	2	2	50	1	1	3	0			0	0				3	0	1	0	0	1	1	0	1	1	0	1	0	0	1	1	1	0	1	1	1	0	0
5	5	2	40	2	4	1	3	1	0	4	1	0	2	3	4	1	1	6	0			0	0				2	1	1	0	0	1	1	1	1	1	1	1	0	1	1	1	0	1	1	1	1	1	1
5	5	2	60	2	4	2	1	1	1	3	1	0	2	3	4	1	1	3	0			0	0				2	1	1	0	0	0	1	1	1	1	1	1	0	1	1	1	0	1	1	1	1	0	0
1	1	1	22	1	4	1	7	0	1	3	0	0	2	3	50	1	1	50	0			0	0				3	1	1	0	0	1	1	0	1	1	0	1	0	0	1	1	1	0	1	1	1	0	0
5	5	2	64	2	4	1	3	1	0	2	1	0	0	1	4	1	1	5	0			0	0				3	1	1	0	0	0	1	0	1	1	0	1	0	1	1	1	1	1	1	1	1	1	1
6	6	1	23	1	4	1	2	0	1	6	0	0	0	3	50	1	1	50	0			0	0				50	1	1	0	0	0	1	0	1	1	0	1	1	1	1	1	0	1	1	1	1	1	0
5	5	2	20	1	4	1	3	0	1	2	0	0	3	3	50	1	1	50	0			0	0				50	1	1	0	0	0	1	1	1	1	1	1	1	1	1	0	1	0	1	1	1	0	0
2	2	1	25	1	3	1	8	0	1	8	0	0	2	3	3	1	1	3	0			0	0				3	0	1	0	0	1	1	0	1	1	0	1	0	0	1	0	0	1	1	1	0	1	1
5	5	2	50	2	4	1	3	1	0	3	1	0	2	3	3	1	1	4	0			0	0				3	1	1	0	1	0	1	1	1	1	1	1	1	1	0	1	1	1	1	1	1	1	1
1	1	2	41	2	5	1	3	1	0	3	1	7	3	2	1	1	1	3	0			0	2				3	1	1	0	1	0	1	1	1	1	1	1	1	1	0	0	0	1	1	1	1	1	1
6	6	2	24	1	4	2	2	0	1	6	1	4	1	3	3	1	1	3	0			0	0				3	0	0	0	0	0	1	1	0	0	0	0	0	0	0	1	1	0	0	0	0	0	0
6	6	2	35	1	4	2	1	0	1	8	1	0	0	2	1	1	1	50	0			0	0				50	1	1	0	1	1	1	1	1	1	1	1	0	1	1	0	0	1	1	1	1	1	1
5	5	2	15	1	3	2	1	0	1	11	1	0	1	2	50	1	1	3	0			0	0				3	0	1	0	0	0	1	0	1	1	0	1	1	0	1	1	0	0	1	0	1	0	1
6	6	1	65	2	4	1	2	1	0	10	0	0	2	2	1	1	1	2	0			0	0				50	1	1	0	0	0	1	1	1	1	1	1	1	1	1	1	0	1	1	1	1	1	1
5	5	2	55	2	4	1	3	1	0	6	1	1	2	2	2	1	1	3	0			0	0				3	1	1	0	1	1	1	0	1	1	0	1	0	1	1	0	0	1	1	1	1	0	0
6	6	2	45	2	4	1	2	1	0	5	1	1	2	2	1	1	1	2	0			0	0				3	1	1	0	1	1	1	1	1	1	1	1	1	1	1	0	0	1	1	1	1	1	1
5	5	2	57	3	3	2	1	1	1	2	1	9	2	3	4	1	1	3	0			0	0				3	1	1	0	0	0	1	1	1	1	1	1	1	1	1	1	1	1	1	1	1	1	1
1	1	2	39	1	5	1	2	0	1	3	1	0	2	3	1	1	1	3	0			0	0				3	1	1	0	1	1	1	0	1	1	1	1	1	1	1	0	1	1	1	1	1	1	1
5	5	2	20	1	4	1	8	0	1	3	1	0	1	3	2	1	1	3	0			0	0				3	0	0	0	1	1	1	1	1	1	0	1	0	1	1	0	0	1	1	1	1	0	0
4	4	2	21	1	4	1	3	0	1	11	0	7	2	3	50	1	1	50	0			0	0				3	1	1	0	0	0	1	1	1	1	1	1	1	0	1	0	0	1	1	0	1	1	1
1	1	2	42	2	5	1	2	1	0	1	1	0	2	2	6	1	1	50	0			0	0				50	0	1	0	0	0	1	1	1	1	0	1	0	0	1	1	1	0	1	1	1	0	0
6	6	1	40	2	4	1	9	1	1	5	0	1	2	3	1	1	1	2	0			0	0				2	1	0	0	0	0	1	1	1	0	0	0	0	1	1	0	1	1	1	1	1	1	1
6	6	2	21	1	4	2	1	0	1	9	0	50	2	3	4	1	1	1	0			0	1	1	1	1	3	1	1	0	1	1	1	1	1	0	1	1	0	1	1	1	1	0	1	1	0	0	0
6	6	1	60	2	5	3	1	1	1	8	0	50	1	4	4	1	1	4	0			0	0				4	0	0	0	0	0	1	0	0	0	1	0	0	1	0	0	0	0	0	0	0	0	0
5	5	2	26	2	4	1	3	1	0	3	1	50	2	2	5	1	1	3	0			0	0				50	1	1	0	0	1	1	1	1	1	1	1	1	1	1	1	0	1	1	1	1	1	1
5	5	2	27	2	5	1	7	0	0	1	1	0	2	2	50	1	1	3	0			0	1	1	1	1	3	1	1	0	1	0	1	1	1	1	1	0	1	1	0	0	1	1	1	1	1	1	0
6	6	1	46	2	5	1	2	1	1	9	0	0	0	2	1	1	1	50	0			0	0				50	1	1	0	1	1	1	1	1	1	1	1	1	1	1	0	0	1	1	1	1	1	1
5	5	2	22	1	4	2	1	0	1	5	1	0	2	3	50	1	1	4	0			0	0				3	0	1	0	0	1	1	0	1	1	1	1	1	1	0	0	0	0	1	1	1	0	0
4	4	2	27	1	5	1	2	0	0	4	1	0	1	2	6	1	1	2	0			0	0				3	1	1	0	1	1	1	1	1	1	1	0	1	1	0	0	0	1	1	1	1	1	1
6	6	1	47	2	2	1	9	1	1	3	0	0	0	2	1	1	1	2	0			0	0				3	1	1	0	0	0	1	1	1	1	1	1	1	1	1	0	1	1	1	1	1	1	1
5	5	2	15	1	3	2	1	0	1	11	1	0	1	2	50	1	1	3	0			0	2				3	0	1	0	0	0	1	0	1	0	1	0	1	0	1	1	0	0	1	0	1	0	1
6	6	1	50	2	4	1	9	1	0	6	0	5	0	2	5	1	1	50	0			0	2				50	1	0	0	0	0	1	0	1	0	0	0	0	1	0	1	0	0	1	1	1	0	0
6	6	2	55	1	3	1	2	0	1	11	1	0	1	2	2	1	1	2	0			0	0				3	1	1	0	0	0	1	1	1	1	1	1	1	1	1	1	0	1	1	1	1	0	0
1	1	1	27	2	5	1	2	1	0	3	1	0	3	2	50	1	1	3	0			0	0				3	0	1	0	0	0	1	0	1	1	0	1	0	0	0	1	1	0	1	1	1	0	0
6	6	1	43	2	5	1	2	1	1	11	0	2	1	3	1	1	1	2	0			0	0				3	1	1	0	0	1	1	1	1	1	1	1	1	1	1	0	0	1	1	1	1	1	1
4	4	1	34	1	4	2	1	0	0	1	1	0	0	1	50	1	1	3	0			0	0				50	1	1	0	0	0	1	1	1	1	1	1	1	1	1	0	0	1	1	1	1	1	1
2	2	2	30	2	4	2	1	1	0	4	1	0	0	3	50	1	1	4	0			0	0				50	1	1	0	0	1	1	1	1	1	1	1	1	1	1	0	0	1	1	1	1	1	1
6	6	2	19	1	3	2	1	0	1	3	1	0	1	3	2	1	1	3	0			0	0				3	1	0	0	0	0	1	0	1	1	1	1	0	1	1	0	1	1	1	1	0	1	0
6	6	1	42	2	5	1	2	1	0	6	0	0	0	1	2	1	1	2	0			0	0				2	1	1	1	1	1	1	1	1	1	1	1	1	1	1	1	0	1	1	1	1	1	1
3	3	2	22	1	4	1	1	0	1	7	1	0	2	2	50	1	1	50	0			0	0				50	1	1	0	1	0	1	0	1	1	1	1	0	1	0	1	1	1	1	0	1	0	0
4	4	1	22	1	4	2	1	0	1	3	0	1	2	1	2	1	1	3	0			0	0				3	1	1	0	0	0	1	0	1	1	0	1	0	1	1	1	1	0	1	1	1	1	1
5	5	1	40	2	5	1	3	1	0	4	0	0	1	3	4	1	1	3	0			0	0				3	1	1	1	0	1	1	1	1	1	1	1	0	1	1	1	1	1	1	1	1	1	1
6	6	2	27	1	4	2	2	0	1	10	1	0	1	3	4	1	1	50	0			0	0				50	1	1	0	0	0	1	1	1	1	1	1	1	1	1	1	0	1	1	1	1	1	1
5	4	2	27	1	5	1	2	0	0	5	0	0	1	3	5	1	1	3	0			0	0				2	1	1	0	0	1	1	1	1	1	1	0	0	1	0	0	0	1	1	1	1	1	1
5	5	2	28	1	5	1	2	0	1	5	1	0	1	3	50	1	1	50	0			0	0				50	1	1	0	1	1	1	1	1	1	1	1	0	1	1	1	0	1	1	1	1	1	1
6	6	1	27	3	4	1	2	0	1	2	0	4	3	1	50	1	1	50	0			0	0				3	1	1	0	0	1	1	0	1	1	0	1	1	0	1	1	1	0	1	1	1	0	0
5	5	2	40	2	2	2	1	1	1	6	1	0	0	2	3	1	1	3	0			0	0				3	0	1	0	1	1	1	0	1	1	1	1	1	1	1	1	1	0	1	1	1	0	0
5	5	2	17	1	3	2	1	0	1	7	1	0	2	2	5	1	1	50	0			0	1	4	1	3	3	1	1	0	0	1	1	0	1	0	1	1	1	1	1	0	1	1	1	1	0	0	0
3	3	2	22	1	4	2	1	0	1	6	1	0	2	2	50	1	1	4	0			0	0				3	1	1	0	1	0	1	0	0	1	1	0	1	1	0	0	1	0	1	1	1	0	0
6	6	2	36	2	3	1	2	1	1	6	1	0	0	2	2	1	1	50	0			0	0				50	0	1	0	0	0	1	0	1	1	0	1	0	0	1	1	1	1	1	1	1	1	1
5	5	2	26	2	4	2	1	1	0	3	1	0	1	3	50	1	1	50	0			0	0				50	1	1	0	1	0	1	1	1	0	1	1	1	1	0	0	0	1	1	1	1	1	1
5	5	2	38	2	4	2	1	1	0	7	1	0	0	2	2	1	1	5	0			0	0				3	0	1	0	1	1	1	1	1	1	1	1	1	1	1	1	0	1	1	1	1	0	1
1	1	2	42	2	4	1	2	1	1	3	1	5	2	3	4	1	1	3	0			0	0				3	1	1	0	1	0	1	1	1	1	1	1	1	1	1	1	1	1	1	1	1	1	1
5	5	2	56	2	4	1	3	1	0	4	1	3	2	3	3	1	1	3	0			0	0				1	0	1	0	0	1	1	0	1	1	0	1	0	0	1	0	1	1	1	1	1	1	1
5	5	2	27	2	5	2	1	0	0	2	1	0	1	2	50	1	1	4	0			0	0				2	1	1	0	1	0	1	1	1	1	1	1	1	1	1	0	1	1	1	1	1	0	0
4	4	2	23	1	4	2	1	0	1	2	1	0	2	3	50	1	1	50	0			0	0				3	0	1	0	0	1	1	0	1	1	0	1	0	1	1	0	1	1	1	1	1	1	1
5	5	1	58	2	5	1	3	1	1	5	0	5	1	2	50	1	1	4	0			0	0				3	1	1	0	1	1	1	1	1	1	1	1	1	1	1	0	1	0	1	1	1	0	0
3	4	1	32	1	4	1	6	0	0	1	1	0	1	2	50	1	1	3	0			0	0				3	0	1	0	0	0	1	1	1	1	1	1	1	1	1	0	1	1	1	1	1	0	1
4	4	2	25	1	5	1	7	0	1	5	0	0	2	3	50	1	1	3	0			0	0				3	1	0	0	0	1	1	1	1	1	1	1	1	1	1	0	1	0	0	0	0	1	1
5	5	2	49	1	5	1	3	0	1	2	1	50	2	2	4	1	1	4	0			0	0				3	1	1	0	1	1	1	0	1	1	1	1	0	0	1	1	1	1	1	1	1	0	0
5	5	2	22	1	5	2	1	0	1	6	1	0	2	1	5	1	1	2	0			0	0				3	1	1	1	1	1	1	1	1	1	1	1	0	1	1	1	0	1	1	1	1	1	1
1	1	2	47	2	5	1	2	1	0	3	1	0	3	2	6	1	1	3	0			0	1	1	1	1	3	1	1	0	1	0	1	1	1	1	1	1	1	0	1	1	1	0	1	1	1	0	0
5	5	2	36	2	4	1	3	1	1	5	1	4	0	3	50	1	1	50	0			0	1	1	0		3	1	1	0	1	1	1	1	1	1	1	1	0	1	1	0	0	1	1	1	1	1	1
5	5	2	22	1	4	2	1	0	1	5	1	5	2	3	4	1	1	50	0			0	0				3	1	1	0	0	1	1	1	1	0	1	1	1	0	1	0	1	0	1	1	1	1	1
4	4	1	33	1	4	1	6	0	1	2	1	0	0	3	4	1	1	3	0			0	0				3	1	0	0	0	0	1	1	1	1	1	1	1	1	1	0	1	1	1	1	1	1	1
4	4	2	45	2	4	1	2	1	1	3	1	0	1	2	5	1	1	2	0			0	0				2	1	1	0	1	1	1	0	1	1	1	1	1	1	1	0	1	1	1	1	1	1	1
5	5	2	45	2	4	1	3	0	0	2	1	1	2	2	50	1	1	50	0			0	0				50	1	1	0	0	0	1	0	1	1	1	1	0	1	1	1	1	1	1	1	1	1	0
5	5	2	42	2	4	1	3	1	0	3	1	0	1	1	4	1	1	4	0			0	0				3	1	1	0	1	1	1	1	1	1	1	1	1	1	1	1	0	1	1	1	1	1	1
5	5	2	48	2	5	1	1	1	0	4	1	0	0	3	2	1	1	3	0			0	0				3	0	1	0	0	0	1	0	1	1	0	1	0	0	1	1	1	0	1	1	1	0	0
5	5	2	37	2	4	1	3	1	0	4	1	50	2	2	2	1	1	50	0			0	0				3	1	1	0	0	0	1	1	1	1	1	1	0	0	1	0	1	0	1	1	1	0	1
5	5	2	22	2	5	2	3	0	0	2	1	0	2	3	50	1	1	50	0			0	0				3	0	1	0	0	1	1	0	1	1	0	1	0	0	1	1	1	1	1	1	1	0	0
5	5	2	42	2	4	1	3	1	0	5	1	0	1	4	2	1	1	3	0			0	2				3	1	1	0	1	0	1	0	1	1	0	1	0	1	0	0	0	1	1	1	1	0	0
5	5	2	25	1	5	2	9	0	1	6	0	0	2	1	2	1	1	3	0			0	2				2	1	1	1	1	0	1	1	1	1	1	1	1	1	0	1	0	1	1	1	1	1	1
4	4	2	22	1	4	1	7	0	1	3	1	0	2	2	50	1	1	3	0			0	0				3	1	1	0	0	1	1	1	1	1	1	1	0	1	1	0	1	0	1	1	1	0	0
5	5	2	40	2	2	2	1	1	1	8	1	50	0	3	2	1	1	5	0			0	0				3	0	1	0	0	0	1	0	1	1	0	1	0	0	1	1	0	0	1	1	0	0	0
5	5	2	25	1	4	1	2	0	0	6	1	0	2	3	2	1	1	2	0			0	0				3	1	1	0	1	1	1	0	1	1	1	0	1	1	1	1	1	1	1	1	1	1	1
5	5	2	38	1	5	1	3	0	1	3	1	5	2	2	5	1	1	3	0			0	0				3	1	1	0	0	0	1	0	1	1	0	1	0	1	1	0	1	1	1	1	1	0	0
4	4	2	27	1	5	1	2	0	0	3	0	0	1	1	6	1	1	50	0			0	0				50	1	1	1	0	1	1	1	1	1	1	1	1	1	0	0	1	1	1	1	1	1	1
5	5	2	20	1	4	2	1	0	1	2	1	0	1	3	2	1	1	50	0			0	0				3	1	1	0	0	0	1	1	1	1	1	0	1	0	0	1	0	0	1	0	0	1	1
6	6	1	55	2	5	1	3	1	0	3	0	0	0	2	50	1	1	50	0			0	0				50	1	1	0	0	1	1	1	1	1	1	1	1	1	1	0	1	1	1	1	1	1	1
4	4	2	22	1	4	2	1	0	0	3	1	0	1	3	50	1	1	50	0			0	1	2	0		50	1	1	0	1	1	1	1	1	1	1	1	0	1	1	0	0	1	1	1	1	1	1
4	4	1	26	1	4	1	9	0	1	6	0	0	2	1	50	1	1	50	0			0	0				3	1	1	0	0	1	1	1	1	1	1	1	1	1	0	0	1	1	1	1	1	1	0
5	5	1	30	1	4	1	9	0	1	5	0	0	3	3	50	1	1	50	0			0	0				50	1	1	0	1	0	1	1	1	1	1	1	1	1	1	0	0	1	1	1	1	1	1
5	5	2	34	2	4	2	1	1	0	4	1	0	2	3	2	1	1	4	0			0	0				3	0	1	0	0	1	1	1	1	1	1	1	1	1	1	1	0	1	1	1	1	1	1
5	5	1	29	1	5	1	7	0	1	3	1	0	1	2	50	1	1	50	0			0	0				3	1	1	0	0	0	1	0	1	1	0	1	0	1	1	1	1	0	1	1	1	0	1
6	6	1	58	2	4	1	3	1	0	4	1	9	0	3	4	1	1	3	0			0	0				3	0	1	0	1	0	1	1	1	1	1	1	1	1	1	0	0	1	1	1	1	1	1
5	5	2	18	1	4	2	1	0	1	6	1	0	2	4	2	1	1	3	0			0	0				3	1	1	0	0	1	1	1	1	0	1	1	1	1	1	0	0	1	1	1	1	0	1
5	5	2	65	1	4	1	3	0	1	4	1	0	0	1	50	1	1	50	0			0	0				3	1	1	0	1	0	1	1	1	1	0	0	0	0	1	1	1	1	1	1	1	1	1
6	6	2	36	1	4	2	1	0	1	8	1	0	1	1	2	1	1	6	0			0	0				3	1	1	0	0	0	1	1	1	1	1	1	1	1	1	0	1	1	1	1	1	0	1
6	6	1	43	2	5	1	2	1	0	6	0	4	2	2	6	1	1	2	0			0	0				3	0	1	0	1	1	1	1	1	1	1	1	1	1	1	0	0	1	1	1	1	1	1
6	6	1	46	2	3	1	3	0	0	2	0	0	0	3	2	1	1	50	0			0	0				3	0	1	0	0	0	1	0	1	1	1	1	0	0	1	1	1	0	1	1	1	0	0
6	6	1	43	2	5	1	2	1	1	9	1	0	2	1	50	1	1	50	0			0	0				50	1	1	0	1	1	1	1	1	1	1	1	1	1	1	0	0	1	1	1	1	1	1
4	4	1	25	1	4	2	1	0	1	3	0	0	3	2	6	1	1	50	0			0	0				3	1	1	0	1	0	1	1	1	1	1	1	1	1	1	0	0	1	1	1	1	1	1
4	4	2	26	1	5	1	2	0	1	4	0	0	2	2	50	1	1	3	0			0	1	2	0		3	1	1	0	1	1	1	0	1	1	1	1	1	1	0	0	0	1	1	1	1	1	1
6	6	1	45	2	5	1	2	1	0	6	0	50	1	3	2	1	1	50	0			0	0				3	0	1	0	0	0	1	0	1	1	1	1	0	0	1	1	1	1	1	1	1	1	1
5	5	1	52	2	4	1	7	0	0	2	1	3	2	2	4	1	1	4	0			0	0				3	0	1	0	1	1	1	1	1	1	0	1	0	0	1	0	1	1	1	1	1	0	1
5	5	2	34	2	5	1	2	1	0	3	1	0	2	2	50	1	1	2	0			0	0				50	1	1	0	1	1	1	1	1	0	1	1	1	1	0	0	0	1	1	1	1	0	1
1	1	2	20	1	4	2	2	0	1	5	1	0	2	2	50	1	1	50	0			0	0				3	0	1	0	0	1	1	0	1	1	0	1	0	0	1	1	1	0	1	1	1	0	0
6	6	1	45	2	5	1	2	1	0	5	0	1	3	1	50	1	1	50	0			0	0				50	1	1	0	1	0	1	1	1	1	1	1	1	1	1	0	1	1	1	1	1	1	1
5	5	2	25	1	5	1	3	0	1	4	1	0	1	2	5	1	1	3	0			0	0				3	1	1	0	0	0	1	0	1	1	0	1	0	1	1	1	0	1	1	1	1	0	0
6	6	1	52	2	4	1	5	1	0	5	1	50	0	2	50	1	1	4	0			0	0				50	1	1	0	0	1	1	1	1	1	1	1	0	1	1	1	1	1	1	1	1	1	0
6	6	1	44	2	5	1	3	1	1	11	1	0	1	2	2	1	1	4	0			0	0				3	0	1	0	0	0	1	0	1	1	1	1	0	1	1	1	1	1	1	0	1	1	1
6	6	1	40	2	5	1	2	1	0	2	0	0	2	2	1	1	1	2	0			0	0				50	1	1	0	1	1	1	1	1	1	1	1	1	1	1	0	0	1	1	1	1	1	1
6	6	1	44	2	4	1	5	1	1	7	1	0	1	2	3	1	1	50	0			0	0				3	0	1	0	0	0	1	0	1	1	1	1	0	0	1	0	1	0	0	1	1	0	0
5	5	2	20	1	4	2	1	0	1	2	0	0	2	1	50	1	1	50	0			0	0				50	1	1	1	0	0	1	1	1	1	1	1	1	1	1	1	0	0	1	1	1	1	1
6	6	2	37	1	3	1	2	0	1	6	1	50	1	2	50	1	1	50	0			0	0				50	1	1	0	1	0	1	1	1	1	1	1	0	0	1	1	1	0	1	1	1	1	1
6	6	1	48	2	5	1	4	1	0	4	0	50	0	3	50	1	1	50	0			0	0				3	0	1	0	0	1	1	0	1	1	1	1	1	1	1	0	1	1	1	0	1	0	1
6	6	1	45	2	5	1	2	1	1	7	0	50	0	2	4	1	1	50	0			0	0				50	1	1	0	1	1	1	1	1	1	1	1	0	1	1	0	0	0	1	1	1	1	1
5	5	2	23	1	4	2	1	0	0	6	0	0	1	4	50	1	1	3	0			0	0				3	1	1	0	0	0	1	0	1	1	1	0	0	1	0	0	1	0	0	0	0	0	0
5	5	2	35	2	5	1	3	1	0	6	1	0	1	2	3	1	1	3	0			0	0				50	1	1	0	0	1	1	1	1	1	0	1	0	1	1	1	1	1	1	1	1	0	1
4	4	2	25	2	4	1	7	0	0	2	1	0	2	2	50	1	1	50	0			0	0				3	1	1	0	0	0	1	0	1	1	0	1	0	1	1	0	1	0	1	1	1	0	0
5	5	2	27	2	4	2	1	1	0	3	1	0	2	1	3	1	1	3	0			0	2				3	1	1	0	0	0	1	0	1	1	0	1	0	1	0	0	0	0	1	0	1	0	0
4	4	2	39	2	3	2	1	1	0	5	1	0	2	3	4	1	1	3	0			0	0				3	1	1	0	0	0	1	1	1	1	1	1	1	0	1	0	1	1	1	1	1	1	1
6	6	1	54	2	4	1	9	1	0	4	1	1	0	1	4	1	1	50	0			0	0				50	0	1	0	1	1	1	0	1	1	0	1	0	0	1	0	1	0	1	1	1	0	0
1	1	2	23	1	4	1	2	0	1	5	1	0	2	2	50	1	1	3	0			0	0				50	1	1	0	1	1	1	1	1	1	1	1	1	1	1	0	1	1	1	1	1	1	1
5	5	2	40	2	4	1	3	1	1	7	1	0	1	3	3	1	1	4	0			0	0				50	1	1	0	1	1	1	0	1	1	1	1	0	1	1	0	0	0	1	1	1	0	0
5	5	2	30	2	4	1	3	1	1	10	1	4	0	3	4	1	1	3	0			0	0				50	1	1	0	1	0	1	1	1	1	1	1	0	1	1	1	0	1	1	1	1	1	1
6	6	1	45	2	5	1	2	1	1	6	1	0	0	2	6	1	1	2	0			0	0				3	1	1	0	1	1	1	0	1	1	1	0	0	1	0	1	0	1	1	1	1	1	1
1	1	1	28	2	4	1	4	0	0	2	1	0	2	3	2	1	1	3	0			0	0				4	0	0	0	0	0	0	0	0	0	0	0	0	0	0	1	0	0	1	1	1	0	0
2	2	1	45	2	5	1	3	1	1	6	1	0	2	1	6	1	1	4	0			0	0				3	0	1	0	0	1	1	1	1	1	1	1	1	1	1	1	0	1	1	0	1	0	0
1	1	2	37	2	4	1	2	1	1	6	1	0	1	2	6	1	1	2	0			0	1	1	0		50	1	1	1	1	0	1	1	1	1	1	1	1	1	1	0	0	1	1	1	1	1	1
6	6	1	39	2	4	1	9	1	1	7	0	5	0	3	50	1	1	50	0			0	0				50	1	1	0	0	1	1	1	1	1	1	1	0	1	1	1	0	1	1	1	1	0	0
6	6	1	43	2	3	1	2	1	1	8	1	0	2	3	2	1	1	3	0			0	0				3	1	1	0	0	1	1	1	1	1	1	1	1	1	0	0	1	1	1	1	1	1	1
5	5	2	23	1	4	1	3	0	1	6	1	0	2	4	4	1	1	3	0			0	0				3	1	1	0	0	0	1	0	1	1	1	0	0	1	1	1	0	0	1	1	1	0	1
6	6	2	19	1	4	2	1	0	1	4	1	50	2	3	50	1	1	50	0			0	0				3	1	1	0	0	0	1	0	1	1	0	1	0	0	1	0	1	0	1	1	1	0	0
5	5	1	31	1	5	1	2	0	0	1	1	0	0	2	50	1	1	50	0			0	0				3	1	1	1	1	1	1	1	1	1	1	1	0	0	0	1	0	1	1	1	1	1	0
6	6	1	29	2	5	1	2	1	0	2	1	0	2	2	50	1	1	50	0			0	0				50	1	1	0	1	0	1	0	1	1	0	1	0	1	1	0	0	1	1	1	1	0	0
5	5	1	34	2	1	2	9	1	0	5	0	50	0	5	3	1	1	50	0			0	0				2	0	0	0	1	0	0	0	0	0	0	0	0	0	0	0	0	0	0	0	0	0	0
6	6	1	35	1	4	1	7	0	1	4	1	0	1	1	50	1	1	50	0			0	1	1	1	3	50	1	1	0	1	0	1	1	1	1	1	1	1	1	1	1	1	1	1	1	1	1	1
5	5	1	50	2	3	1	9	1	0	6	0	0	0	2	3	1	1	4	0			0	0				2	0	1	0	1	0	1	1	1	1	1	1	1	1	1	0	1	0	1	1	1	1	0
6	6	2	38	2	4	1	2	1	0	6	1	0	0	1	50	1	1	50	0			0	0				3	1	1	0	1	1	1	1	1	1	1	1	0	1	1	1	0	1	1	1	1	1	1
5	5	2	30	2	4	1	9	1	0	4	1	0	2	2	50	1	1	50	0			0	0				3	1	1	0	1	1	1	1	1	1	1	1	1	1	1	0	0	1	1	1	1	1	1
6	6	1	50	2	4	1	9	1	1	9	0	50	1	3	50	1	1	50	0			0	0				3	0	1	0	0	0	1	0	1	1	0	1	0	0	1	1	1	0	1	1	1	0	0
5	5	2	27	2	5	2	9	0	0	2	1	0	0	2	4	1	1	3	0			0	2				3	1	1	0	1	1	1	1	1	1	1	1	1	1	0	1	0	1	1	1	1	0	1
6	6	1	50	2	4	1	6	1	0	7	0	1	2	3	3	1	1	4	0			0	0				3	0	1	0	0	1	1	0	1	1	1	1	1	1	1	1	1	1	1	1	1	0	1
6	6	1	43	2	4	1	9	1	1	6	0	0	0	2	2	1	1	4	0			0	0				3	1	1	0	0	0	1	0	1	1	1	1	0	0	1	1	1	0	1	1	1	0	0
2	2	2	49	3	5	1	3	0	0	5	1	0	2	2	50	1	1	4	0			0	1	2	0		50	1	1	0	0	1	1	1	1	1	1	1	0	0	1	1	1	0	1	1	1	0	0
5	5	2	25	1	5	2	1	0	1	5	1	0	2	1	1	1	1	50	0			0	0				3	1	1	0	1	1	1	1	1	1	0	1	0	1	1	0	1	0	1	1	1	0	1
5	5	2	29	1	5	1	3	0	1	2	1	0	2	1	6	1	1	50	0			0	0				3	1	1	1	0	1	1	1	0	1	1	1	1	1	0	1	1	1	1	1	1	0	1
6	6	2	34	2	3	1	2	1	1	5	1	0	0	3	4	1	1	6	0			0	2				3	1	1	0	0	1	1	1	1	1	1	1	1	1	1	0	0	1	1	1	1	1	1
5	5	2	33	2	5	2	1	1	0	5	1	0	2	2	6	1	1	50	0			0	0				3	1	1	1	1	0	1	0	1	1	1	1	0	0	1	1	1	0	1	1	1	0	0
6	6	2	35	2	3	1	2	1	0	5	1	0	0	1	50	1	1	50	0			0	0				50	1	1	0	1	1	1	1	1	1	1	1	0	1	1	0	0	1	1	1	1	1	1
6	6	2	30	3	4	1	2	1	1	5	1	7	1	1	50	1	1	1	0			0	0				50	1	1	0	1	0	1	1	1	1	1	1	0	1	1	1	1	1	1	1	1	1	1
5	5	2	53	2	2	1	3	1	0	2	1	5	2	2	4	1	1	2	0			0	2				3	1	1	0	1	1	1	0	1	1	0	1	0	0	1	1	1	0	1	1	1	0	0
5	5	2	30	1	4	2	1	0	1	7	1	0	0	2	5	1	1	50	0			0	0				3	1	1	0	1	1	1	1	1	1	0	1	1	1	1	0	0	1	1	1	1	1	1
5	5	2	32	1	5	1	3	0	1	3	1	4	1	2	50	1	1	3	0			0	2				50	1	1	0	0	1	1	0	1	1	1	1	0	0	1	1	1	1	0	1	1	0	0
6	6	1	55	2	3	1	2	1	1	7	1	50	1	3	2	1	1	2	0			0	0				3	1	1	0	1	0	1	1	1	1	1	1	1	1	1	0	0	1	1	1	1	1	1
6	6	1	54	2	4	1	2	1	0	4	1	50	3	2	50	1	1	50	0			0	0				50	1	1	0	1	1	1	1	1	1	1	1	1	1	1	0	0	1	1	1	1	1	1
6	6	1	41	2	5	1	2	1	0	4	0	0	0	1	6	1	1	2	0			0	0				50	1	1	0	1	1	1	0	1	1	1	1	0	1	1	0	1	1	1	1	1	1	1
6	6	1	54	2	4	1	2	1	0	5	1	5	3	1	50	1	1	50	0			0	0				3	1	1	0	1	1	1	0	1	1	1	1	0	1	1	1	1	1	1	0	1	1	1
1	1	2	35	1	5	1	3	0	1	3	1	0	2	3	3	1	1	50	0			0	2				3	0	1	0	0	0	0	0	0	0	0	0	0	0	0	0	0	0	1	1	0	0	0
5	5	2	28	2	4	1	2	1	0	3	1	0	1	2	50	1	1	50	0			0	0				3	0	1	0	1	0	1	1	1	1	1	1	0	1	1	1	0	1	1	1	1	1	1
2	2	2	22	1	4	2	1	0	1	5	1	5	0	3	3	1	1	3	0			0	0				3	0	1	0	0	0	1	1	1	1	0	1	0	0	1	1	1	0	1	0	1	0	0
6	6	1	50	2	4	1	2	1	1	8	0	0	1	2	6	1	1	3	0			0	0				3	1	0	0	1	0	1	0	1	1	1	1	1	1	1	0	1	1	1	1	1	1	1
1	1	2	48	2	4	1	3	1	0	5	1	1	1	2	50	1	1	50	0			0	0				50	1	1	0	0	0	1	0	1	1	1	1	1	0	1	1	1	0	1	1	1	0	1
1	1	1	54	3	5	1	9	1	0	2	1	1	2	4	2	1	1	3	0			0	0				3	0	0	0	0	0	0	0	0	1	1	1	0	1	1	1	1	0	1	1	1	0	0
5	5	2	57	3	2	2	1	1	1	7	1	1	1	3	2	1	1	50	0			0	0				3	1	1	0	1	0	1	1	1	1	1	1	0	0	1	0	0	0	1	1	1	0	0
1	1	2	45	3	4	1	2	0	1	2	1	0	2	3	4	1	1	4	0			0	0				4	1	1	0	0	0	1	1	0	1	1	1	0	0	0	0	1	0	1	1	1	0	0
1	1	2	29	2	5	1	4	1	0	4	1	0	0	3	50	1	1	3	0			0	0				3	1	1	0	0	0	0	0	0	1	0	0	0	0	0	1	1	0	0	0	0	0	0
1	1	2	32	1	5	1	2	0	1	8	1	0	3	3	3	1	1	3	0			0	0				3	1	1	0	0	1	1	1	0	1	1	0	1	1	1	1	1	0	1	1	1	0	0
5	5	2	29	1	4	1	3	0	1	4	0	0	0	4	50	1	1	50	0			0	0				3	1	1	0	1	0	1	0	1	1	1	1	0	0	0	1	0	1	1	1	1	0	0
1	1	2	38	2	4	2	1	1	0	5	1	50	3	2	4	1	1	3	0			0	0				3	0	1	0	0	0	1	0	1	1	0	1	0	0	1	0	1	0	1	1	1	0	0
5	5	2	42	2	4	1	3	1	0	6	1	0	1	2	50	1	1	50	0			0	2				50	1	1	0	1	1	1	1	1	1	1	1	1	1	1	1	0	1	1	1	1	1	1
6	6	2	40	1	5	1	2	0	1	4	1	0	2	3	4	1	1	2	0			0	0				2	1	1	1	1	0	1	1	1	1	1	1	1	1	1	0	0	1	1	0	0	1	1
5	5	2	28	1	5	1	9	0	1	4	1	5	3	3	50	1	1	50	0			0	0				3	0	1	0	1	0	1	1	1	1	1	1	1	0	1	0	0	1	1	1	0	1	1
5	5	2	32	2	4	1	9	1	1	4	1	0	2	3	50	1	1	50	0			0	0				3	1	1	0	0	1	1	1	1	1	0	1	0	1	1	1	0	1	1	1	1	1	1
6	6	2	28	2	5	2	1	1	1	4	0	0	2	3	50	1	1	50	0			0	0				50	0	1	0	0	0	1	0	0	1	1	1	0	1	1	0	0	1	1	0	1	0	1
1	1	1	36	1	4	1	2	0	1	9	1	0	2	3	4	1	1	4	0			0	2				3	1	1	0	0	0	1	1	1	1	1	0	1	1	0	1	0	1	1	1	1	1	1
5	5	2	32	2	4	2	1	1	1	6	1	0	1	2	5	1	1	50	0			0	0				2	1	1	0	1	1	1	0	1	1	1	1	0	1	1	0	0	1	1	1	1	1	1
1	1	2	44	2	5	1	2	1	0	5	1	0	2	3	50	1	1	3	0			0	1	1	0		50	1	1	1	0	0	1	1	1	1	1	1	1	1	0	0	0	1	1	1	1	1	1
5	5	2	19	1	4	2	1	0	1	7	0	0	2	2	4	1	1	2	0			0	0				3	1	0	0	0	0	1	0	1	1	0	1	0	0	1	0	0	0	1	1	1	0	0
1	1	2	39	2	5	1	3	1	0	4	1	0	2	2	5	1	1	3	0			0	0				2	1	1	0	0	1	1	0	1	1	0	1	0	0	1	1	1	0	1	1	1	1	1
6	6	2	35	2	4	2	1	1	0	6	1	0	1	3	6	1	1	50	0			0	2				50	1	1	0	1	0	1	0	1	1	0	1	0	0	1	0	1	0	1	0	1	0	0
6	6	2	44	2	5	1	2	1	0	6	1	5	1	2	4	1	1	50	0			0	0				50	1	1	0	1	1	1	1	1	1	1	1	1	1	1	1	0	1	1	1	1	1	0
1	1	2	37	2	5	1	3	1	0	4	1	50	2	3	4	1	1	3	0			0	0				3	1	1	0	0	0	1	0	1	0	0	1	0	0	0	1	1	0	1	1	1	0	0
6	6	1	36	2	4	1	5	0	1	11	1	0	0	2	50	1	1	50	0			0	1	1	0		50	1	1	0	0	1	1	0	1	1	0	1	0	0	0	1	1	0	1	0	1	0	0
5	5	2	35	2	5	1	3	1	0	6	1	0	0	3	50	1	1	3	0			0	0				50	1	1	0	0	0	1	1	1	1	1	1	0	1	1	0	1	1	1	1	1	0	0
1	1	2	30	2	4	1	2	1	0	4	1	50	1	1	50	1	1	3	0			0	0				3	0	1	0	0	0	1	0	0	1	1	1	1	1	1	1	1	1	0	1	1	0	0
1	1	1	25	1	5	1	9	0	1	7	1	0	2	2	50	1	1	50	0			0	0				3	1	1	0	0	1	1	0	1	1	0	1	0	0	1	0	1	0	0	0	0	0	0
6	6	2	24	1	4	2	1	0	1	8	1	0	3	1	50	1	1	50	0			0	0				50	1	1	0	1	1	1	1	1	1	1	1	1	1	0	1	1	1	1	1	1	1	1
1	1	1	42	2	5	1	9	0	0	2	0	0	2	3	5	1	1	3	0			0	0				3	1	1	0	1	0	1	1	1	1	1	1	1	1	1	1	1	1	1	1	1	0	1
5	5	2	27	2	4	1	3	1	0	3	1	1	1	2	4	1	1	50	0			0	2				50	0	1	0	1	0	1	1	1	0	1	1	1	1	0	0	1	1	1	1	1	1	1
6	6	1	50	2	3	1	2	1	0	4	0	0	2	3	50	1	1	50	0			0	2				50	0	1	0	0	0	1	1	1	1	1	1	0	1	1	0	1	1	1	1	1	0	1
1	1	1	27	1	4	1	2	0	1	8	0	0	2	2	6	1	1	4	0			0	0				50	1	1	0	0	1	1	0	1	1	0	1	0	0	1	1	1	0	1	1	1	0	0
4	4	1	21	1	3	2	1	0	1	5	1	0	2	2	50	1	1	50	0			0	0				3	1	1	0	0	0	1	0	1	1	1	1	1	1	0	0	1	1	1	1	1	1	0
5	5	2	26	1	5	1	7	0	1	3	1	0	0	1	1	1	1	3	0			0	0				3	0	0	0	1	1	1	0	1	1	1	1	0	0	1	1	1	0	1	1	1	0	1
4	4	1	27	1	5	1	2	0	0	1	0	0	1	2	2	1	1	2	0			0	0				3	1	1	0	1	0	1	0	1	1	1	1	1	1	0	1	1	1	1	1	1	1	1
6	6	2	53	2	4	3	1	1	0	7	1	50	0	2	2	1	1	50	0			0	0				50	1	1	0	1	0	1	0	0	1	1	1	1	1	1	1	0	0	1	1	1	1	1
6	6	2	48	2	4	1	3	1	0	7	1	0	2	3	2	1	1	50	0			0	2				50	1	1	0	1	0	1	1	1	1	1	1	1	1	1	0	0	1	1	1	1	0	1
1	1	2	31	2	5	1	2	1	0	3	1	0	2	3	50	1	1	50	0			0	0				3	1	1	0	1	1	1	1	1	1	1	1	1	1	1	0	0	1	1	1	1	1	1
6	6	1	40	2	4	1	2	1	1	7	0	50	0	3	5	1	1	2	0			0	0				3	1	1	0	1	1	1	1	1	1	1	1	1	1	1	0	1	0	1	1	1	0	0
5	5	1	55	2	3	2	1	1	0	9	0	2	0	4	4	1	1	3	0			0	0				4	1	1	0	0	0	1	0	1	1	0	0	0	1	0	0	0	1	1	1	1	0	0
5	5	1	71	2	5	3	1	1	1	2	1	1	1	2	50	1	1	50	0			0	0				3	1	1	0	1	1	1	0	1	1	1	1	1	1	1	0	1	1	1	1	1	1	1
5	5	2	35	2	4	1	3	1	0	4	1	0	1	3	4	1	1	3	0			0	0				3	1	1	0	0	1	1	0	1	1	0	1	0	1	1	1	1	1	1	1	1	1	1
1	2	2	24	2	4	2	1	1	1	3	1	0	2	2	1	1	1	3	0			0	0				2	1	1	0	0	1	1	0	1	0	1	1	0	0	1	1	1	0	1	1	1	0	1
6	6	2	18	2	3	2	1	1	1	5	1	0	1	2	50	1	1	50	0			0	0				50	1	1	0	1	1	1	1	1	1	1	1	0	1	1	0	0	1	0	1	1	1	1
1	1	1	31	2	5	1	2	0	1	5	0	0	2	3	50	1	1	3	0			0	0				3	1	0	0	0	0	1	0	0	0	1	0	0	0	0	0	1	0	1	1	1	0	0
5	5	2	18	1	4	2	1	0	0	6	0	0	2	3	50	1	1	50	0			0	0				3	1	1	0	0	0	1	1	1	0	1	1	1	0	0	1	0	1	1	0	1	1	1
5	5	1	31	2	5	1	9	1	0	3	1	0	3	1	1	1	1	50	0			0	0				3	1	1	0	1	1	1	1	1	1	1	0	0	1	1	0	0	1	1	1	1	1	1
5	5	2	22	2	4	2	1	1	0	4	1	0	1	4	2	1	1	3	0			0	1	1	0		3	1	1	0	1	1	1	0	1	1	0	1	0	0	1	1	0	1	1	0	1	1	1
1	1	1	53	2	4	1	4	1	0	6	0	50	2	2	50	1	1	50	0			0	0				3	1	1	0	1	1	1	0	0	0	1	0	0	1	0	0	0	1	1	0	1	0	1
1	1	2	29	1	5	1	2	0	1	4	1	0	2	3	6	1	1	3	0			0	0				3	1	1	0	0	0	1	1	1	1	1	1	0	1	1	1	1	0	1	0	1	0	0
5	5	2	50	2	2	1	2	0	0	3	1	0	2	2	6	1	1	2	0			0	0				3	0	1	0	1	0	1	1	1	0	1	0	1	1	0	0	1	1	1	1	1	1	1
1	1	2	55	2	2	1	3	1	0	5	1	4	2	2	4	1	1	3	0			0	0				3	0	1	0	1	0	1	1	1	1	1	1	1	1	0	0	1	1	1	1	1	1	1
5	5	2	25	1	5	2	1	0	1	6	1	0	1	2	6	1	1	3	0			0	0				2	1	1	0	1	1	1	1	1	1	1	1	1	1	1	1	1	1	1	1	1	1	0
6	6	2	30	2	4	1	3	1	0	3	1	0	1	2	2	1	1	50	0			0	0				3	1	1	0	0	1	1	0	0	1	0	0	0	0	0	1	0	0	1	1	1	1	0
6	6	1	55	2	3	1	2	1	1	7	1	50	1	3	2	1	1	2	0			0	0				3	1	1	0	1	0	1	1	1	1	1	1	1	1	1	0	0	1	1	1	1	1	1
6	6	1	28	2	4	3	2	0	1	11	0	0	0	4	6	1	1	5	0			0	0				2	1	1	0	1	1	1	0	1	1	1	1	0	1	1	1	0	1	1	1	1	1	1
1	1	2	24	1	5	1	2	0	1	4	1	0	2	1	6	1	1	4	0			0	0				50	0	1	0	1	1	1	0	1	1	1	1	1	0	1	1	0	1	1	1	1	0	0
6	6	1	61	2	5	1	2	1	0	8	0	1	1	2	50	1	1	2	0			0	0				50	1	1	0	1	0	1	1	1	1	1	1	1	1	1	1	0	1	1	1	1	1	1
6	6	1	58	3	5	1	2	1	0	3	1	3	1	3	5	1	1	1	0			0	2				50	1	1	0	1	1	1	1	1	1	1	1	0	1	1	0	0	1	1	1	1	0	0
5	5	1	33	2	5	1	3	0	0	2	1	50	3	2	50	1	1	50	0			0	0				50	1	1	0	0	1	1	0	1	1	0	1	0	1	0	0	1	1	1	0	1	0	1
5	5	2	15	1	5	1	9	0	0	7	1	0	0	2	50	1	1	50	0			0	0				50	0	1	0	1	0	1	0	1	0	1	1	1	1	0	0	0	1	1	0	1	0	1
4	4	2	30	1	4	1	2	0	0	2	1	0	1	2	4	1	1	3	0			0	1	2	0		3	1	1	0	0	0	1	1	1	1	1	0	1	1	1	0	1	0	1	1	1	0	0
5	5	2	24	1	4	1	2	0	0	3	1	0	2	2	6	1	1	50	0			0	0				50	1	1	0	1	1	1	1	1	1	1	1	1	1	1	0	0	1	1	1	1	1	1
2	2	2	25	1	4	2	1	0	1	7	1	0	0	1	50	1	1	50	0			0	0				50	1	1	1	1	1	1	1	1	1	1	1	1	1	1	0	0	0	1	1	1	1	1
5	5	2	35	2	4	2	1	1	0	4	1	0	2	2	50	1	1	3	0			0	0				3	1	1	0	0	0	1	0	1	1	0	1	0	1	1	1	1	1	1	1	1	0	1
5	5	2	33	1	5	1	2	0	1	6	1	4	0	1	50	1	1	50	0			0	1	2	2		50	1	1	1	1	1	1	1	1	0	1	1	1	1	1	0	0	1	1	1	1	1	1
2	2	1	44	1	5	1	3	0	1	4	1	0	3	2	50	1	1	3	0			0	0				3	1	1	0	1	0	1	0	1	1	1	0	0	0	0	0	0	0	1	0	1	0	0
5	5	2	39	2	5	1	3	1	0	5	1	0	2	2	3	1	1	3	0			0	0				3	0	1	0	0	0	1	1	1	1	0	0	1	0	1	0	1	0	1	1	1	1	1
5	5	2	20	1	4	2	1	0	1	7	1	50	1	4	2	1	1	3	0			0	0				3	1	1	0	0	0	1	1	1	1	1	0	0	0	0	0	1	1	1	1	1	1	1
5	5	2	36	2	4	1	3	1	0	6	1	0	2	3	50	1	1	50	0			0	1	7	2		3	1	1	0	0	1	1	0	1	1	0	1	0	1	1	1	0	1	1	1	1	1	0
5	5	1	34	2	4	1	3	1	0	3	1	9	0	2	50	1	1	4	0			0	0				50	1	1	0	0	0	1	0	1	1	1	1	1	1	1	0	0	1	1	1	1	1	1
5	5	2	35	2	4	1	3	0	0	2	1	0	1	2	50	1	1	50	0			0	0				3	1	1	1	0	1	1	0	1	1	0	1	0	1	1	1	1	1	1	1	1	0	0
5	5	2	40	2	5	1	3	0	1	2	1	0	2	3	50	1	1	50	0			0	0				3	1	1	0	0	0	1	1	1	1	0	1	1	1	1	1	0	0	1	0	1	1	1
1	1	1	54	2	5	1	2	1	0	5	1	1	2	3	6	1	1	2	0			0	0				3	1	1	0	0	0	1	1	0	1	1	1	1	1	1	0	1	1	1	1	1	1	1
1	1	1	24	1	4	1	2	0	1	2	1	0	3	1	50	1	1	2	0			0	0				3	1	1	0	1	0	1	0	0	1	1	0	1	1	1	0	1	1	1	1	1	0	1
5	5	2	38	2	5	1	2	1	0	5	1	0	2	2	4	1	1	3	0			0	0				2	1	1	0	0	0	1	1	1	1	1	1	1	1	0	0	1	1	1	1	1	1	0
5	5	2	52	2	4	1	3	1	0	2	1	0	2	3	3	1	1	4	0			0	0				3	0	1	0	0	1	1	1	1	1	1	1	1	1	1	1	1	1	1	1	1	1	1
1	1	2	24	1	4	1	9	0	1	4	0	0	2	2	50	1	1	3	0			0	0				3	0	1	0	0	0	1	0	0	0	1	0	1	0	1	1	0	0	0	1	1	0	0
6	6	1	47	2	3	1	2	1	0	10	1	5	0	2	1	1	1	2	0			0	0				2	1	1	0	0	1	1	1	1	1	1	1	1	1	1	1	1	1	1	1	1	1	1
5	5	2	38	2	5	1	3	1	0	6	1	0	1	1	50	1	1	3	0			0	0				3	1	1	0	1	1	1	1	1	1	1	1	0	1	1	1	0	1	1	1	1	1	1
6	6	2	53	1	4	2	1	0	0	1	1	50	0	1	4	1	1	3	0			0	1	2	0		3	1	1	0	0	1	1	1	1	1	1	1	1	1	1	1	0	1	1	1	1	1	1
6	6	1	45	2	4	1	2	1	1	5	0	2	1	3	50	1	1	2	0			0	0				50	1	1	0	1	0	1	1	1	1	1	1	1	1	1	0	0	1	1	1	1	1	1
1	1	2	24	1	4	1	2	0	1	4	1	0	2	3	50	1	1	50	0			0	0				50	1	1	0	1	1	1	1	1	1	1	1	0	1	1	1	1	1	1	1	1	0	1
1	1	2	25	1	5	1	2	0	1	5	1	50	1	2	50	1	1	5	0			0	1	1	0		50	1	1	0	0	0	1	1	0	1	1	0	1	1	0	0	1	1	1	1	1	1	1
5	5	1	31	2	2	1	2	1	0	5	1	0	0	4	4	1	1	3	0			0	0				3	1	1	0	0	0	1	0	1	1	0	1	0	1	0	0	0	0	1	1	0	0	0
5	5	1	35	2	4	1	3	1	0	3	1	0	1	2	50	1	1	50	0			0	0				3	1	1	1	0	1	1	1	1	1	1	1	0	1	1	0	1	1	1	1	1	0	0
1	1	2	61	2	5	1	2	1	1	4	1	0	2	3	6	1	1	3	0			0	0				3	1	1	0	0	0	1	1	1	1	1	1	0	1	1	0	0	1	1	0	1	1	1
6	6	1	48	2	3	1	7	1	0	8	0	2	1	3	2	1	1	50	0			0	0				4	0	0	0	0	0	0	0	0	0	0	0	0	0	0	0	0	0	0	0	0	0	0
5	5	2	25	1	4	1	9	0	1	5	1	0	2	2	50	1	1	50	0			0	0				50	0	1	0	0	1	1	1	1	1	1	1	0	0	0	1	1	0	1	1	1	0	1
5	5	1	30	2	5	1	3	1	0	3	1	0	2	3	50	1	1	3	0			0	0				3	1	1	0	0	0	1	0	1	1	0	1	0	0	1	1	1	0	1	0	0	0	0
1	1	2	18	1	4	2	1	0	1	5	0	0	2	3	50	1	1	3	0			0	0				3	1	1	0	0	0	0	0	0	0	0	0	0	0	0	0	1	0	0	0	1	1	0
1	1	2	45	1	5	1	2	0	1	6	1	0	2	1	50	1	1	3	0			0	0				3	1	1	0	0	1	1	1	1	1	0	1	0	0	1	1	0	0	1	1	1	1	1
1	1	1	28	2	4	1	2	1	0	2	1	0	2	4	4	1	1	2	0			0	0				3	0	1	0	0	0	1	1	1	1	1	1	0	1	0	1	1	0	1	1	1	0	0
5	5	2	56	1	5	1	3	0	0	2	1	3	2	2	4	1	1	50	0			0	0				3	1	1	0	0	1	1	1	1	1	1	1	0	1	1	0	0	1	1	1	1	1	0
5	5	1	49	2	5	1	3	1	0	6	1	3	3	2	50	1	1	50	0			0	0				50	1	1	1	1	0	1	0	1	1	0	1	1	1	1	0	0	1	1	1	1	0	1
1	1	1	52	2	5	1	7	1	0	4	0	0	2	2	6	1	1	3	0			0	0				3	1	1	0	0	0	1	0	0	1	1	1	1	1	1	1	1	0	1	1	1	1	1
1	1	2	42	2	5	1	2	1	0	4	1	1	2	3	2	1	1	2	0			0	2				3	1	1	0	0	0	1	1	1	1	1	1	0	1	1	1	1	1	1	1	1	1	1
1	1	2	33	2	4	1	3	1	1	4	1	0	2	3	4	1	1	4	0			0	0				3	0	1	0	0	0	1	0	1	1	1	1	1	1	1	1	1	0	1	1	1	0	0
1	1	2	24	1	4	1	9	0	1	6	0	50	0	3	4	1	1	3	0			0	0				3	0	0	0	0	0	0	0	0	0	0	0	0	0	0	0	0	0	0	0	0	0	0
1	1	2	21	2	4	2	1	0	0	2	1	0	3	2	2	1	1	3	0			0	0				3	1	0	0	0	1	1	0	1	1	0	1	0	1	1	0	1	0	1	1	1	0	0
1	1	1	42	2	4	1	3	1	1	4	0	0	3	3	4	1	1	4	0			0	0				3	1	1	0	1	0	1	1	1	1	1	1	0	0	1	0	0	0	1	0	1	0	0
5	5	2	53	2	5	1	3	1	0	5	1	5	1	2	50	1	1	50	0			0	1	1	1	5	50	1	1	0	1	0	1	1	1	1	0	1	1	1	1	0	1	1	1	1	1	1	1
6	6	2	55	2	5	1	2	0	1	3	1	50	2	1	6	1	1	2	0			0	0				3	1	1	0	1	1	1	1	1	1	1	0	1	1	0	1	0	1	1	1	1	1	1
5	5	2	45	2	1	1	1	1	0	4	1	5	0	3	50	1	1	3	0			0	0				3	1	1	0	0	1	1	1	1	1	1	1	0	1	1	0	1	1	1	1	1	1	1
1	1	1	48	2	5	1	2	1	0	3	1	0	2	2	50	1	1	4	0			0	1	1	1	2	3	1	1	0	0	0	1	0	1	1	1	1	0	1	1	0	1	0	1	0	1	0	0
6	6	1	38	2	3	1	2	1	1	6	1	0	0	2	1	1	1	2	0			0	1	1	0		3	1	1	0	0	0	1	1	1	1	1	1	1	1	1	0	0	1	0	0	0	0	0
5	5	1	31	2	4	1	7	1	0	3	1	0	2	1	50	1	1	50	0			0	0				3	1	1	0	0	0	1	1	1	1	1	1	1	1	1	1	1	1	1	0	1	1	1
6	6	1	35	2	4	1	2	0	1	3	0	0	1	2	3	1	1	1	0			0	0				3	1	1	0	1	1	1	0	1	1	1	1	1	1	1	1	1	1	1	1	1	1	1
5	5	2	34	3	4	1	9	1	1	5	1	50	1	4	50	1	1	50	0			0	0				3	0	1	0	0	0	1	1	1	0	0	1	1	1	1	0	1	0	1	0	1	1	0
1	1	2	20	1	4	2	1	0	1	6	1	0	1	4	4	1	1	3	0			0	0				3	1	1	0	0	0	0	0	0	0	0	0	0	0	0	0	0	0	0	1	0	1	0
6	6	2	19	1	4	2	1	0	1	6	1	5	2	2	6	1	1	1	0			0	0				3	1	1	0	1	1	1	1	1	1	1	1	1	1	1	0	1	1	1	1	1	0	0
2	2	2	18	1	3	2	1	1	1	2	1	0	3	1	6	1	1	2	0			0	0				2	1	1	0	1	0	1	1	1	1	1	1	1	1	1	0	0	1	1	1	1	1	1
5	5	1	57	2	5	1	3	1	1	6	1	1	2	2	50	1	1	50	0			0	0				3	1	1	1	0	0	1	0	1	1	1	1	1	1	1	0	1	1	1	1	1	0	0
5	5	2	35	2	4	2	1	1	0	4	1	0	1	1	50	1	1	50	0			0	0				3	1	1	0	0	1	1	1	1	1	1	1	0	1	1	1	0	1	1	1	1	0	1
5	5	2	25	2	5	2	1	1	0	3	1	0	2	2	4	1	1	5	0			0	0				3	1	1	0	1	0	1	1	1	0	1	0	0	1	0	0	1	1	1	1	1	1	1
6	6	2	23	2	4	1	9	0	1	5	1	0	1	2	2	1	1	3	0			0	0				3	1	1	0	1	1	1	0	1	1	1	1	1	0	1	0	1	1	1	1	1	1	1
4	4	2	20	1	4	2	1	0	1	4	1	0	2	1	50	1	1	50	0			0	0				3	1	1	0	0	0	1	0	1	1	0	1	0	1	1	0	1	0	1	1	1	1	1
5	5	2	25	1	5	1	2	0	1	5	1	0	1	2	50	1	1	50	0			0	0				3	1	1	0	1	1	1	1	1	1	1	1	1	1	0	0	0	1	1	1	1	1	1
5	5	2	26	2	5	2	1	0	0	2	1	0	2	2	5	1	1	3	0			0	0				2	1	1	0	1	1	1	1	1	1	1	1	1	1	0	0	0	1	0	0	1	1	1
1	1	2	21	1	4	2	1	0	1	6	1	1	1	3	50	1	1	3	0			0	0				3	0	1	0	0	1	1	0	1	1	0	0	0	0	1	1	1	0	0	1	0	0	0
1	1	2	40	2	5	1	2	1	0	4	1	50	2	3	50	1	1	50	0			0	0				3	1	1	0	0	0	1	1	1	1	1	0	1	1	1	1	1	0	1	1	1	0	0
1	1	1	25	1	4	2	2	0	1	5	1	0	1	3	1	1	1	3	0			0	0				3	1	1	0	1	1	0	1	1	0	1	1	1	1	1	0	0	1	1	1	1	1	1
5	5	2	47	2	4	1	3	1	0	4	1	2	2	3	3	1	1	4	0			0	0				3	0	1	0	1	0	1	1	1	1	1	1	1	1	0	1	0	0	1	1	1	1	1
6	6	2	25	2	4	2	1	0	0	2	1	0	2	2	6	1	1	50	0			0	0				3	1	1	0	1	0	1	1	1	1	1	1	1	1	1	1	0	1	1	0	1	1	1
6	6	1	50	2	5	1	2	1	1	6	0	1	1	3	3	1	1	3	0			0	0				3	1	1	0	0	0	1	1	1	1	1	1	1	1	1	0	1	0	1	1	1	0	0
5	5	2	55	3	4	2	1	1	0	5	1	0	1	1	2	1	1	4	0			0	0				2	1	0	1	1	1	1	0	1	1	0	1	0	0	1	1	1	0	1	1	1	1	0
6	6	2	45	2	5	1	2	0	0	2	1	0	3	1	1	1	1	50	0			0	0				50	1	1	0	1	0	1	1	1	1	1	1	0	1	1	0	0	1	1	1	1	1	1
6	6	1	33	2	5	1	3	1	1	8	0	0	0	2	6	1	1	2	0			0	0				3	1	0	0	0	1	1	0	1	1	0	1	0	1	1	0	0	1	1	1	1	0	0
6	6	1	31	2	4	2	8	1	1	8	0	0	0	3	6	1	1	6	0			0	0				50	0	0	0	0	1	1	0	1	1	1	1	1	1	1	0	1	1	1	1	1	0	0
1	1	1	31	2	4	1	2	1	0	3	1	0	2	3	50	1	1	50	0			0	0				3	0	1	0	0	0	1	0	0	1	0	0	1	1	0	1	1	0	0	0	1	0	0
5	5	2	30	1	5	1	9	0	1	6	1	0	3	2	50	1	1	50	0			0	0				3	1	1	0	0	1	1	1	1	1	1	1	0	1	1	0	0	0	1	1	1	0	0
6	6	1	53	2	5	1	2	1	1	9	0	0	2	2	5	1	1	2	0			0	0				3	1	1	0	1	1	1	1	1	1	1	1	1	1	1	1	0	1	1	1	1	1	1
1	1	2	23	1	4	2	1	0	1	5	1	0	2	3	2	1	1	3	0			0	0				3	0	1	0	0	0	1	1	0	1	0	0	0	1	0	0	1	0	0	0	0	0	0
1	1	1	23	1	4	2	1	0	0	3	1	0	2	2	4	1	1	3	0			0	0				3	0	1	0	0	0	1	0	0	0	0	0	0	0	0	1	1	0	0	1	1	0	0
6	6	1	43	2	3	1	2	1	0	6	0	3	0	2	50	1	1	50	0			0	0				50	1	1	0	1	1	1	1	1	1	1	1	1	1	1	1	0	1	1	1	1	0	1
5	5	2	58	3	4	1	5	1	0	2	1	0	2	2	50	1	1	4	0			0	0				3	0	1	0	1	0	1	0	1	1	0	1	1	1	1	1	1	1	0	1	1	0	0
6	6	1	42	2	4	1	2	0	0	2	0	0	1	2	50	1	1	50	0			0	0				50	1	1	0	1	0	1	1	1	1	1	1	0	1	1	0	0	1	1	1	1	1	1
5	5	1	35	2	4	1	8	1	0	3	1	0	3	3	50	1	1	50	0			0	0				3	0	1	0	0	0	1	0	1	1	0	1	0	1	1	1	1	1	1	1	0	0	1
6	6	1	41	2	4	1	5	1	1	11	1	0	1	2	4	1	1	3	0			0	0				3	1	1	0	0	0	1	1	1	1	1	1	1	1	1	0	0	1	1	1	1	1	1
5	5	2	42	2	4	1	3	1	0	4	1	0	1	2	4	1	1	4	0			0	0				3	1	1	0	0	1	1	1	1	0	1	1	0	1	1	1	0	1	1	1	1	1	1
1	1	2	30	2	5	1	3	1	1	4	1	0	2	2	2	1	1	3	0			0	0				3	1	1	0	0	1	1	0	1	1	1	1	1	0	1	1	1	0	1	1	1	0	0
1	1	1	35	1	5	1	3	0	0	2	1	0	2	1	50	1	1	3	0			0	0				3	1	1	0	1	0	1	1	1	1	1	1	1	1	1	1	0	1	1	1	1	1	1
1	1	2	27	1	4	1	4	0	1	5	1	50	0	2	50	1	1	3	0			0	0				3	0	1	0	0	0	1	0	0	1	0	0	0	1	0	1	1	0	1	1	1	0	0
1	6	1	40	2	5	1	2	1	0	4	1	0	2	1	50	1	1	2	0			0	1	3	1	1	50	1	1	0	0	1	1	1	1	1	1	1	0	0	1	1	1	0	1	1	1	1	1
1	1	1	24	1	4	1	9	0	1	5	0	0	3	3	2	1	1	3	0			0	0				1	1	1	0	0	0	1	0	0	1	0	1	1	0	1	1	1	0	0	0	1	1	0
1	1	2	25	1	5	1	7	0	1	3	1	0	2	2	50	1	1	50	0			0	0				3	1	1	0	1	1	1	1	0	1	1	1	0	1	0	0	1	1	1	0	1	1	1
1	1	1	27	1	4	1	2	0	1	7	1	0	2	1	6	1	1	4	0			0	0				3	0	1	0	0	1	1	0	1	1	0	1	0	0	1	1	1	0	0	1	1	1	0
6	6	1	32	2	3	3	2	1	1	7	1	0	1	4	3	1	1	2	0			0	2				3	1	1	0	1	0	1	0	1	1	1	1	1	0	1	1	1	0	1	1	1	0	1
5	5	2	24	1	3	1	9	0	1	8	1	0	2	4	50	1	1	50	0			0	0				3	1	0	0	0	0	1	1	1	1	0	1	1	1	1	0	1	1	1	1	0	1	1
6	6	1	32	2	4	1	2	1	1	9	0	4	0	1	50	1	1	50	0			0	0				50	1	1	1	1	1	1	1	1	0	0	1	0	0	1	1	1	1	1	1	1	0	0
4	50	1	50	2	5	1	2	1	0	4	1	2	2	1	6	1	1	2	0			0	0				3	1	1	0	1	1	1	1	1	1	1	1	1	1	1	1	0	1	1	1	1	1	1
6	6	1	48	2	3	1	2	1	1	11	1	0	0	3	2	1	1	4	0			0	0				3	1	1	0	0	0	1	0	0	1	0	1	0	0	1	1	1	0	1	1	1	0	0
6	6	1	24	1	4	2	1	0	1	3	0	0	2	1	6	1	1	5	0			0	0				50	1	1	0	0	0	1	1	1	1	1	1	1	1	0	0	0	1	1	0	1	1	1
1	6	1	40	2	3	1	2	1	1	8	1	0	0	2	50	1	1	3	0			0	0				3	1	1	0	1	1	1	1	1	1	1	1	1	0	1	1	0	1	1	1	1	1	1
5	5	1	38	2	4	1	8	1	0	4	1	0	0	1	2	1	1	50	0			0	0				3	1	1	0	0	0	1	0	1	1	1	1	1	1	1	0	1	0	1	1	1	0	0
5	5	2	25	2	5	1	3	1	0	3	1	0	2	1	50	1	1	2	0			0	0				2	1	1	1	1	1	1	1	1	0	1	1	0	0	0	1	1	1	1	1	1	0	0
6	6	2	37	2	3	1	2	0	0	2	1	0	2	1	1	1	1	3	0			0	0				3	1	1	0	1	1	1	1	1	1	1	1	1	1	1	0	0	1	1	1	1	0	0
5	5	1	33	1	5	1	7	0	1	5	1	0	3	2	50	1	1	50	0			0	0				50	1	1	0	0	0	1	0	1	0	0	1	0	0	1	1	1	0	1	1	0	0	0
5	5	2	36	2	4	2	2	1	0	4	1	0	2	2	50	1	1	50	0			0	0				3	1	1	1	1	0	1	1	1	1	0	1	1	1	1	0	1	1	1	1	1	1	1
5	5	2	29	1	5	1	3	0	1	6	1	0	1	2	6	1	1	3	0			0	0				1	1	1	0	1	1	1	1	1	0	1	1	1	1	0	0	1	1	1	1	1	1	1
2	2	1	50	2	3	1	7	1	0	7	1	0	2	1	3	1	1	50	0			0	0				50	0	1	0	0	1	1	1	1	1	1	1	1	1	1	0	0	1	1	1	1	1	1
6	6	1	47	2	3	1	2	0	1	4	0	0	0	2	50	1	1	50	0			0	0				3	0	1	0	0	0	1	0	1	1	0	1	0	0	1	0	1	0	1	1	1	0	0
5	5	2	25	2	4	2	1	1	0	3	1	0	2	3	4	1	1	50	0			0	1	1	1	1	3	1	1	0	1	1	1	0	1	1	1	1	0	1	0	0	0	1	1	1	1	1	1
6	6	1	31	2	3	1	2	1	1	11	1	0	0	4	1	1	1	2	0			0	0				2	1	1	0	1	1	1	0	1	1	1	0	1	1	1	0	0	1	0	0	1	1	1
6	6	1	61	2	3	1	2	1	1	10	0	0	2	2	1	1	1	2	0			0	0				50	1	1	0	1	0	1	1	1	1	1	1	1	1	1	1	0	0	1	1	1	0	0
1	1	2	52	2	4	2	1	1	1	2	1	7	2	1	50	1	1	4	0			0	0				50	1	1	0	1	0	1	1	0	0	1	0	1	1	0	0	0	1	1	0	1	1	1
1	1	2	57	2	5	1	2	1	0	3	1	1	1	2	50	1	1	3	0			0	0				3	1	1	0	0	0	1	1	1	1	1	1	1	1	0	0	0	1	1	1	1	1	1
1	1	1	26	2	4	1	4	1	0	2	1	0	2	3	3	1	1	50	0			0	0				3	0	1	0	0	0	0	0	0	0	0	0	0	0	0	0	1	0	1	1	1	0	0
5	5	2	46	2	4	3	3	1	0	4	1	50	1	3	2	1	1	3	0			0	0				3	0	1	0	1	0	1	1	1	1	1	0	1	1	0	1	0	1	1	1	1	1	1
5	5	1	57	2	5	1	2	1	0	6	0	0	0	3	2	1	1	50	0			0	0				3	0	1	0	0	0	1	1	1	1	1	1	1	1	1	1	0	0	1	1	1	1	1
6	6	1	28	2	4	1	3	0	1	4	0	9	2	3	50	1	1	50	0			0	0				3	0	1	0	0	0	1	0	1	1	1	1	0	0	0	1	1	0	0	1	1	0	0
2	2	1	77	3	4	3	1	1	0	6	0	0	2	2	1	1	1	4	0			0	0				3	0	1	0	0	0	1	1	1	1	1	1	1	1	1	0	1	0	1	1	1	0	0
2	2	1	23	1	4	2	1	0	1	5	1	0	2	1	1	1	1	3	0			0	0				3	0	0	0	1	1	1	1	1	1	1	1	1	1	1	0	1	1	1	1	1	0	1
2	2	1	50	2	5	1	3	0	1	6	0	0	1	2	4	1	1	4	0			0	0				3	1	1	0	1	0	1	0	1	1	0	1	0	1	1	0	1	0	1	1	1	0	0
2	2	1	47	2	4	1	4	1	0	8	1	0	2	2	2	1	1	4	0			0	0				3	1	1	1	0	1	1	0	1	1	1	1	0	1	1	1	0	1	1	0	1	0	0
1	1	2	30	2	5	1	2	1	0	4	1	0	2	2	4	1	1	3	0			0	0				3	1	1	0	0	0	1	1	1	1	1	1	1	1	1	0	0	1	1	1	1	1	1
6	6	2	31	2	4	2	1	1	0	5	1	5	2	1	4	1	1	50	0			0	0				50	1	1	0	1	0	1	1	1	1	1	0	0	1	1	0	0	1	1	1	1	1	1
4	4	2	32	2	4	1	2	0	0	1	1	0	0	1	50	1	1	50	0			0	2				50	1	1	0	1	1	1	1	1	1	1	1	1	1	1	1	0	1	1	1	1	1	1
6	6	1	36	2	3	1	2	1	0	7	0	0	0	2	1	1	1	50	0			0	0				3	1	0	0	0	1	1	0	1	1	0	1	0	0	0	1	0	1	1	1	1	0	0
2	2	2	24	1	4	1	2	0	1	4	1	0	2	1	5	1	1	2	0			0	0				2	0	1	0	1	1	1	1	1	1	1	1	0	1	1	0	0	0	1	1	1	0	0
5	5	1	31	1	4	1	6	0	0	1	1	0	2	3	3	1	1	3	0			0	0				3	1	0	0	0	0	1	0	1	1	1	1	0	1	0	1	0	0	1	1	0	1	0
6	6	2	35	2	5	1	2	0	0	2	1	0	2	3	1	1	1	1	0			0	0				3	1	1	0	0	0	1	1	1	1	1	1	0	1	1	0	0	0	1	1	1	0	1
6	6	2	26	2	4	1	2	1	1	6	1	0	2	3	50	1	1	50	0			0	0				50	1	1	0	1	1	1	1	1	1	1	1	0	1	1	1	1	0	1	1	1	1	1
6	6	1	36	2	2	1	2	1	1	10	0	0	0	3	4	1	1	4	0			0	0				3	1	1	0	0	0	1	0	1	1	1	1	0	1	1	0	0	1	1	1	1	1	1
5	5	2	24	1	5	1	2	0	1	4	1	0	2	2	50	1	1	50	0			0	0				50	1	1	0	1	1	1	0	1	1	1	1	0	1	1	1	1	0	1	1	1	1	1
5	5	2	40	2	3	1	2	1	0	5	1	0	2	1	50	1	1	50	0			0	0				50	1	1	0	1	1	1	1	1	1	1	1	1	1	1	0	1	1	1	1	1	1	1
1	1	2	58	1	5	1	2	0	0	4	1	0	1	2	50	1	1	50	0			0	0				3	1	1	0	0	0	1	1	1	1	1	1	1	1	1	1	1	1	1	1	1	1	1
6	5	2	31	1	5	1	2	0	0	1	0	0	1	2	50	1	1	50	0			0	0				50	1	1	1	0	0	1	1	1	1	1	1	1	1	0	0	1	1	1	0	1	1	1
5	5	2	29	1	4	1	9	0	1	5	0	0	3	4	3	1	1	50	0			0	0				50	1	1	0	1	1	1	1	1	1	0	1	1	1	1	0	0	1	1	1	1	1	1
6	6	1	32	2	4	1	2	1	1	8	0	0	0	2	50	1	1	50	0			0	0				50	1	1	0	1	0	1	1	1	1	1	1	1	1	1	0	0	1	1	1	1	1	1
5	5	2	26	1	4	1	9	0	1	2	1	4	1	4	4	1	1	3	0			0	0				3	0	1	0	0	1	1	0	1	0	0	1	1	1	1	0	1	1	1	0	1	1	1
6	6	1	57	2	4	1	2	1	0	7	1	50	1	3	2	1	1	50	0			0	1	1	0		3	1	1	0	1	0	1	1	1	1	1	1	0	1	1	0	1	1	1	1	1	1	1
5	5	2	25	1	4	1	6	0	1	6	1	0	2	1	5	1	1	3	0			0	0				50	1	1	0	1	1	1	1	1	1	1	1	1	1	1	0	0	1	1	1	1	1	1
5	5	2	25	1	4	1	6	0	1	6	1	0	2	1	5	1	1	3	0			0	0				50	1	1	0	1	1	1	1	1	1	1	1	1	1	1	0	0	1	1	1	1	1	1
5	5	2	50	2	4	2	1	1	0	5	1	50	1	2	6	1	1	4	0			0	0				50	1	1	0	1	0	1	1	1	1	1	1	1	1	1	1	1	1	1	1	1	1	1
5	5	2	29	1	5	1	9	0	1	3	1	0	3	2	5	1	1	3	0			0	0				50	1	1	0	1	1	1	1	1	0	1	1	1	1	1	0	1	1	1	1	1	1	1
5	5	1	25	1	4	1	4	0	1	5	1	0	1	3	50	1	1	50	0			0	0				3	1	1	0	1	1	1	1	1	1	0	1	0	1	1	0	0	1	0	0	0	1	1
5	5	2	35	2	5	1	3	1	0	5	1	0	0	2	2	1	1	50	0			0	0				50	0	1	0	1	1	1	1	1	1	1	1	0	1	1	0	0	0	1	1	1	1	1
5	5	1	35	2	4	1	7	1	0	4	1	0	1	3	50	1	1	3	0			0	0				2	0	1	0	0	0	1	0	1	1	0	1	1	1	0	1	0	1	1	0	1	0	1
5	5	2	43	2	2	2	1	1	0	7	1	50	2	4	3	1	1	50	0			0	0				3	0	0	0	0	1	1	0	1	1	1	1	0	0	1	0	1	1	1	1	1	0	0
5	5	2	23	1	5	1	4	0	1	2	0	0	1	1	5	1	1	3	0			0	1	1	0		3	1	1	0	1	0	1	1	1	1	1	1	1	1	1	1	0	1	1	0	1	1	1
5	5	1	21	1	4	2	1	0	1	4	0	0	0	3	50	1	1	50	0			0	2				50	1	1	1	1	1	1	1	1	1	1	1	0	1	1	0	0	1	1	0	1	1	1
5	5	2	25	1	5	1	2	0	1	7	1	0	2	1	5	1	1	2	0			0	0				3	1	1	1	1	0	1	1	1	1	1	1	1	1	0	0	0	1	1	1	1	1	1
6	6	1	27	2	3	1	2	1	0	3	0	0	1	2	3	1	1	2	0			0	0				3	1	1	1	0	0	1	1	1	1	1	0	1	1	1	1	0	0	1	1	1	0	1
4	4	2	25	1	4	2	1	0	1	3	1	0	2	2	6	1	1	4	0			0	0				3	0	0	0	0	0	0	0	0	0	0	0	0	0	0	0	0	0	0	1	1	0	0
2	2	1	50	2	4	1	9	1	0	5	1	50	0	1	4	1	1	4	0			0	0				50	1	1	0	0	1	1	1	1	1	1	1	1	1	1	0	0	1	1	1	1	1	1
5	5	2	24	1	5	1	2	0	1	5	0	0	1	3	50	1	1	50	0			0	0				3	1	1	0	1	1	1	0	1	1	0	1	1	1	0	1	1	1	1	1	1	1	1
4	4	1	26	1	4	2	1	0	1	3	0	50	2	2	1	1	1	50	0			0	0				3	1	1	0	0	0	1	1	1	0	1	1	1	1	0	0	1	1	1	1	1	1	1
5	5	2	27	1	5	1	2	0	1	4	1	0	2	1	5	1	1	50	0			0	0				3	1	1	0	1	1	1	1	1	1	1	1	1	1	0	0	1	1	1	1	1	1	1
4	4	2	26	1	4	1	9	0	1	2	1	0	2	2	50	1	1	50	0			0	0				3	1	1	0	0	1	1	0	1	1	0	1	0	1	1	0	1	0	1	1	1	0	1
1	1	1	41	2	5	1	9	1	0	4	0	0	2	2	50	1	1	50	0			0	2				3	0	0	0	0	0	1	0	1	1	0	1	0	0	0	1	0	0	0	0	0	0	0
5	5	2	23	1	5	1	9	0	1	5	0	0	3	1	5	1	1	50	0			0	0				3	0	1	0	1	1	1	0	1	1	1	1	0	1	1	0	0	1	1	1	1	1	0
1	1	2	48	2	3	2	1	1	1	6	1	1	3	2	50	1	1	50	0			0	0				3	0	1	0	0	0	0	0	1	1	0	1	0	0	1	1	1	0	0	0	0	0	0
1	1	2	29	2	5	1	2	1	1	3	1	0	3	3	2	1	1	3	0			0	0				3	1	1	0	0	0	1	1	1	1	1	1	1	1	0	0	0	1	1	1	1	0	0
1	1	1	45	2	5	1	2	1	0	5	0	0	3	1	6	1	1	50	0			0	0				3	1	1	0	0	0	1	1	0	1	1	0	0	0	1	1	1	1	1	1	1	1	1
6	6	2	26	1	4	1	2	0	1	5	1	0	1	2	4	1	1	6	0			0	0				3	1	1	0	1	0	1	1	1	1	1	1	0	0	1	0	0	1	1	1	1	1	0
6	6	1	45	2	4	1	2	1	0	5	0	0	0	3	50	1	1	3	0			0	2				50	1	1	0	0	0	0	0	1	1	0	1	0	0	1	0	0	0	1	1	1	0	0
6	6	2	23	1	4	1	2	0	1	5	1	0	2	2	5	1	1	50	0			0	0				50	0	1	0	0	1	1	1	0	1	1	0	1	1	0	0	0	1	1	1	1	1	0
1	1	2	40	2	5	1	2	1	0	5	1	0	2	1	50	1	1	4	0			0	0				3	1	1	0	0	1	1	1	0	1	1	0	1	1	0	0	0	1	1	1	1	1	1
5	5	2	23	1	4	2	1	0	1	8	1	0	2	3	6	1	1	3	0			0	0				4	1	1	0	1	0	1	0	1	1	1	1	0	1	0	0	1	1	1	1	1	1	1
5	5	2	27	1	5	1	3	0	1	7	1	0	1	1	50	1	1	50	0			0	0				3	1	1	0	1	1	1	0	1	1	1	1	1	1	1	1	1	0	1	1	1	1	1
1	1	2	26	1	5	2	9	0	1	2	1	0	2	4	50	1	1	3	0			0	0				3	0	1	0	0	0	0	0	0	0	1	0	0	0	0	1	1	0	0	0	1	0	0
4	4	2	22	1	4	1	3	0	1	5	0	0	1	1	50	1	1	3	0			0	0				50	1	1	0	0	0	1	1	1	1	1	1	1	1	0	0	0	1	1	0	1	1	1
5	5	2	21	1	5	2	1	0	0	4	0	0	2	1	1	1	1	3	0			0	0				3	1	1	0	1	1	1	1	1	1	1	1	0	1	0	0	0	0	1	1	1	0	0
1	1	2	28	1	4	1	3	0	1	6	1	4	1	3	50	1	1	3	0			0	0				50	1	1	0	0	0	1	1	1	1	0	0	0	0	0	1	1	0	0	0	1	0	1
6	6	2	34	1	5	1	3	0	1	7	1	0	2	2	3	1	1	50	0			0	0				50	1	1	0	1	0	1	1	1	1	1	0	0	1	1	1	0	1	1	1	1	0	0
5	50	2	52	2	4	1	3	1	0	5	1	0	2	1	50	1	1	50	0			0	0				3	1	1	0	1	1	1	1	1	1	0	1	0	1	1	1	0	1	1	0	1	0	0
6	6	1	60	2	3	1	2	1	1	11	0	50	0	2	50	1	1	4	0			0	2				3	0	1	0	0	1	1	0	1	1	1	1	0	0	1	1	0	0	1	0	0	0	0
2	2	2	34	2	4	2	1	1	0	4	1	0	1	1	50	1	1	3	0			0	1	1	1	8	3	1	1	1	1	1	1	1	1	1	1	1	1	1	1	1	0	1	1	1	1	1	1
6	6	1	37	2	5	1	3	1	0	3	0	0	2	1	4	1	1	50	0			0	0				50	1	1	0	1	0	1	1	1	1	1	1	1	1	0	0	0	1	1	1	1	1	1
5	5	1	40	2	5	1	4	1	0	4	0	0	3	3	3	1	1	50	0			0	0				3	1	1	0	1	0	1	1	1	1	1	1	1	1	1	0	1	1	1	1	0	1	1
6	6	2	42	2	4	1	2	1	0	4	1	0	1	2	6	1	1	2	0			0	1	4	1	8	50	1	1	0	1	0	1	1	1	1	1	1	1	1	0	0	0	1	1	1	1	1	1
6	6	1	21	1	4	2	1	0	1	6	1	0	1	2	2	1	1	50	0			0	0				3	1	1	0	1	0	1	0	1	1	1	1	0	1	1	0	0	1	1	1	1	0	0
1	1	2	39	2	4	1	3	1	1	4	1	0	2	3	2	1	1	3	0			0	0				3	0	0	0	0	0	0	0	0	0	0	0	0	0	0	0	0	0	0	0	0	0	0
5	5	2	50	1	4	1	3	0	0	2	1	0	1	3	3	1	1	4	0			0	0				2	1	1	0	1	0	0	0	1	1	0	1	0	1	1	0	1	1	1	1	1	1	1
6	6	2	34	1	4	2	3	0	1	6	1	0	1	2	50	1	1	50	0			0	0				50	1	1	0	1	1	1	1	1	1	1	1	0	1	1	0	0	1	1	1	1	0	0
6	6	2	33	1	5	1	2	0	1	11	1	0	0	3	4	1	1	2	0			0	0				1	1	1	0	1	0	1	1	1	1	1	1	1	1	1	0	0	1	1	1	1	1	1
6	6	2	45	2	4	1	2	1	1	5	1	7	2	1	50	1	1	2	0			0	0				50	1	1	0	1	0	1	1	1	1	1	0	1	1	1	0	0	1	1	0	1	0	1
6	6	1	57	2	5	1	3	1	1	7	0	2	1	2	1	1	1	4	0			0	0				3	1	1	0	0	0	1	1	1	1	1	0	1	1	0	1	1	1	1	1	1	1	1
2	2	2	37	2	4	1	3	0	1	8	1	0	0	2	50	1	1	50	0			0	0				3	1	1	0	1	1	1	0	1	1	0	1	0	0	1	1	1	0	1	0	1	0	1
6	6	1	22	1	4	1	9	0	0	2	0	0	2	3	4	1	1	3	0			0	0				3	1	1	0	0	1	1	1	1	1	1	1	0	0	1	0	0	1	1	1	1	1	1
6	6	2	42	2	5	1	2	1	0	4	1	2	2	2	50	1	1	50	0			0	0				50	1	0	0	1	0	1	1	1	1	1	1	0	1	1	1	0	1	1	1	1	0	0
4	4	2	44	2	4	1	3	1	0	3	1	0	1	3	3	1	1	3	0			0	0				3	1	1	0	0	0	1	0	1	1	0	1	1	1	1	0	1	0	1	1	1	0	0
1	1	2	45	2	5	1	2	0	0	2	1	50	2	3	50	1	1	50	0			0	0				3	1	1	0	0	0	1	1	0	1	0	0	0	1	0	0	0	0	1	1	1	0	0
2	2	2	24	2	4	2	3	0	1	9	1	0	1	1	2	1	1	3	0			0	0				3	0	1	0	0	0	1	1	1	1	1	1	1	1	1	0	0	1	1	1	1	1	1
1	1	2	22	1	4	2	1	0	1	3	1	0	2	3	50	1	1	50	0			0	0				3	1	1	0	0	0	1	0	1	1	0	0	1	0	1	1	1	0	1	1	1	0	0
4	4	2	26	2	4	1	8	0	1	4	0	0	2	3	4	1	1	3	0			0	0				3	1	1	0	0	0	1	1	1	0	1	1	1	1	0	0	1	0	1	1	0	1	1
6	6	1	51	2	3	1	2	1	0	7	0	1	0	2	2	1	1	2	0			0	0				3	1	1	0	1	1	1	1	1	1	1	1	1	1	1	1	0	1	1	1	1	1	1
6	6	2	22	2	4	2	1	1	1	8	1	0	3	1	50	1	1	50	0			0	0				3	0	1	0	0	0	1	0	1	1	1	1	1	1	1	0	0	0	1	1	1	1	1
6	6	2	45	2	4	1	3	0	1	3	1	50	1	1	4	1	1	50	0			0	0				50	1	1	0	0	0	1	1	1	1	1	1	0	0	1	0	1	0	1	1	1	0	0
5	5	2	28	2	5	1	2	0	1	4	1	0	0	3	6	1	1	2	0			0	0				3	1	1	0	1	0	1	1	1	1	1	1	1	1	1	0	0	1	1	1	1	1	1
1	1	2	36	2	4	1	2	1	0	5	1	2	2	3	2	1	1	2	0			0	0				3	0	1	0	0	0	1	0	0	1	1	0	0	0	0	1	0	0	1	1	1	0	0
6	6	1	41	2	5	1	3	1	0	5	0	0	0	4	4	1	1	50	0			0	0				50	1	1	0	0	0	1	0	1	1	0	1	0	0	1	0	0	0	1	1	1	0	0
1	1	2	42	2	5	1	2	1	0	5	1	0	1	2	50	1	1	3	0			0	0				3	1	1	0	0	0	1	1	1	1	1	1	0	1	1	1	1	1	1	1	1	1	0
6	6	2	43	3	5	1	2	1	0	2	1	0	0	2	1	1	1	3	0			0	0				3	1	1	0	1	0	1	1	1	1	1	0	1	1	0	0	1	1	1	1	1	0	0
4	4	2	22	1	4	2	1	0	1	4	0	0	2	1	6	1	1	50	0			0	0				3	1	1	0	0	0	1	1	1	1	1	1	1	1	0	0	1	1	1	1	1	1	1
6	6	2	26	2	4	1	2	0	1	5	1	0	2	2	2	1	1	6	0			0	0				50	0	1	0	1	1	1	1	1	1	1	1	0	1	1	1	0	1	1	1	1	1	1
6	6	2	27	2	3	1	3	1	1	4	1	0	2	1	50	1	1	50	0			0	0				50	0	1	0	0	1	1	1	1	1	1	0	1	0	0	0	0	0	1	1	1	0	1
6	6	2	39	3	5	1	3	1	0	3	1	0	1	5	2	1	1	3	0			0	0				3	1	1	0	0	0	1	1	0	1	1	0	0	1	0	1	1	0	1	1	1	0	0
5	5	2	19	1	3	2	1	0	0	8	1	0	2	4	3	1	1	2	0			0	0				3	0	1	0	0	1	1	0	1	1	1	1	0	0	0	1	1	1	1	1	1	0	1
5	5	2	35	1	5	1	3	0	0	3	1	0	0	2	3	1	1	50	0			0	0				3	0	1	0	1	1	1	1	1	1	0	1	0	1	1	1	1	1	1	1	1	1	0
6	6	1	31	2	4	1	2	1	0	4	0	0	2	2	50	1	1	50	0			0	0				50	1	1	0	1	1	1	1	1	1	1	1	1	1	1	0	0	1	1	0	1	0	1
6	6	2	54	2	3	1	9	1	0	2	1	50	0	2	4	1	1	50	0			0	0				3	0	1	0	0	0	1	0	1	1	0	1	0	0	1	0	0	0	1	1	1	0	0
6	6	2	33	1	4	1	2	0	1	8	1	0	2	1	4	1	1	4	0			0	0				2	1	1	0	1	0	1	1	1	1	1	1	1	1	1	0	1	1	1	0	1	0	1
4	4	1	22	1	4	2	1	0	1	2	1	0	2	2	3	1	1	3	0			0	0				3	0	1	0	0	1	1	0	1	0	0	1	0	1	1	1	1	0	1	1	1	0	0
1	1	2	25	2	4	2	1	0	0	2	1	0	2	3	3	1	1	3	0			0	0				3	0	1	0	0	0	1	0	0	1	0	1	0	0	1	1	1	0	1	1	1	0	0
1	1	1	27	2	4	1	2	1	1	3	1	0	2	3	50	1	1	3	0			0	0				3	0	1	0	0	0	1	0	0	1	1	1	1	1	0	1	1	0	1	1	1	0	0
1	1	1	27	2	4	1	2	1	0	3	1	0	2	2	3	1	1	3	0			0	0				50	0	1	0	0	1	1	0	0	0	1	0	0	1	1	1	1	0	1	0	1	0	0
6	6	1	31	2	3	1	2	1	1	8	1	4	2	2	1	1	1	2	0			0	0				50	1	1	0	1	1	1	1	1	1	1	1	0	0	1	1	1	1	1	1	1	0	0
6	6	1	29	2	4	1	4	1	0	3	1	0	0	2	50	1	1	50	0			0	0				50	1	1	0	1	1	1	0	0	1	1	0	1	1	1	1	0	0	1	1	1	0	0
6	6	2	46	2	5	1	3	1	0	7	1	0	0	3	3	1	1	3	0			0	0				3	1	1	0	0	0	1	1	1	1	1	1	1	1	1	0	0	1	1	1	1	1	1
1	1	1	32	1	4	1	2	0	0	5	0	0	2	2	6	1	1	2	0			0	0				3	1	1	0	0	1	1	0	1	1	0	0	0	0	1	0	1	0	0	1	0	1	0
1	1	1	25	1	4	2	1	0	1	3	1	0	1	3	50	1	1	50	0			0	2				4	0	0	0	0	0	1	0	1	1	0	0	0	0	0	0	0	0	1	0	0	0	0
4	4	2	28	2	5	1	9	0	0	2	1	0	2	2	50	1	1	3	0			0	0				3	1	1	0	0	0	1	1	1	1	1	1	0	1	1	1	1	0	1	1	1	0	0
6	6	2	52	3	4	2	1	1	0	2	1	50	0	2	50	1	1	50	0			0	0				3	1	1	0	1	0	1	1	1	1	1	1	0	0	1	0	0	1	1	1	1	1	1
1	1	1	35	2	4	1	2	1	0	4	0	0	2	3	50	1	1	50	0			0	0				3	1	1	0	0	1	1	0	1	1	1	1	0	1	1	1	1	0	1	1	1	0	0
2	2	1	43	2	5	1	3	1	0	6	1	50	2	3	4	1	1	4	0			0	0				50	1	1	0	0	0	0	0	1	1	1	1	0	1	1	0	0	0	1	1	1	0	0
6	6	2	35	2	5	1	2	1	1	4	1	9	1	3	4	1	1	2	0			0	0				3	1	0	0	0	0	1	1	1	1	1	0	1	1	1	1	0	1	1	1	1	1	1
6	6	2	34	1	3	2	1	0	1	6	1	0	1	2	50	1	1	50	0			0	0				50	1	1	0	0	0	1	1	1	1	1	1	0	1	1	0	0	0	1	1	1	0	0
1	1	2	27	2	5	1	2	1	0	3	1	0	2	2	4	1	1	50	0			0	2				3	1	1	0	0	0	1	1	1	0	1	0	0	0	0	0	1	0	1	1	1	0	0
2	2	2	37	2	5	1	3	1	1	5	1	0	2	2	4	1	1	4	0			0	0				3	0	1	0	0	0	1	1	1	1	1	0	1	1	1	1	0	1	1	0	1	1	1
6	6	2	22	1	4	2	1	0	1	5	1	0	1	2	50	1	1	50	0			0	0				3	1	1	0	0	0	1	1	1	1	1	1	1	1	1	0	0	1	1	1	1	1	1
5	5	2	40	1	5	1	9	0	0	1	1	4	1	1	50	1	1	50	0			0	0				50	1	1	0	1	1	1	1	1	1	1	1	0	1	1	0	1	1	1	1	1	1	1
6	6	1	54	2	5	1	9	1	0	6	0	2	1	2	4	1	1	3	0			0	0				3	0	1	0	0	0	1	0	1	1	1	1	0	0	1	1	1	1	0	0	0	1	0
1	1	2	28	2	5	1	2	1	0	3	1	0	2	1	50	1	1	3	0			0	0				3	1	1	0	1	1	1	0	0	1	1	1	1	1	1	1	1	1	1	1	0	1	0
6	6	1	36	2	5	1	2	1	0	5	0	0	1	2	50	1	1	2	0			0	0				50	1	1	0	0	0	1	0	1	1	1	1	1	1	1	0	0	1	1	1	1	0	0
6	6	2	46	3	3	1	9	1	1	11	1	50	0	1	4	1	1	50	0			0	0				3	1	1	0	0	1	1	0	1	1	0	1	0	0	1	1	1	0	0	0	0	0	0
6	6	2	26	1	4	2	1	0	1	5	1	0	2	3	2	1	1	3	0			0	0				3	1	0	0	1	0	1	0	1	1	0	1	1	1	1	0	1	1	0	0	1	0	0
1	1	2	29	2	5	1	2	1	0	4	1	0	2	2	6	1	1	3	0			0	0				3	1	1	0	0	0	1	1	0	1	1	1	0	1	1	1	1	1	1	1	1	1	1
1	1	2	27	1	4	1	2	0	1	5	0	0	1	3	4	1	1	3	0			0	1	1	1	1	3	0	1	0	0	0	0	1	1	1	1	0	1	1	0	0	1	1	1	1	1	1	0
2	2	1	23	1	4	1	9	0	1	6	1	0	3	2	2	1	1	50	0			0	0				1	1	1	0	0	0	1	1	1	1	0	1	1	1	1	0	0	1	1	1	1	1	1
1	1	1	36	2	4	1	2	1	0	6	1	0	0	3	2	1	1	3	0			0	1	3	1	1	3	0	1	0	0	0	1	0	1	1	0	1	0	0	1	1	1	0	0	0	1	0	0
6	6	1	22	1	4	2	1	0	1	11	1	0	0	1	4	1	1	50	0			0	0				50	1	1	0	0	1	1	1	1	1	1	1	0	1	1	1	1	1	1	1	1	1	1
1	1	1	43	2	4	1	2	1	0	3	0	0	2	3	4	1	1	3	0			0	0				3	1	0	0	0	0	0	0	0	0	0	0	0	0	0	0	1	0	1	1	1	0	0
5	5	2	34	2	4	1	3	1	0	5	1	0	0	1	50	1	1	50	0			0	0				3	1	1	0	0	1	1	0	1	1	1	1	1	1	1	0	0	1	1	1	1	1	1
2	2	2	23	1	4	2	1	0	1	11	1	0	2	2	50	1	1	50	0			0	0				3	1	1	0	0	0	0	1	1	0	1	1	0	0	0	0	1	0	1	0	1	0	0
1	1	2	32	2	5	1	2	1	0	6	1	0	2	3	6	1	1	2	0			0	0				3	1	1	0	1	1	1	1	1	1	1	1	0	1	1	1	1	1	1	1	1	1	1
6	6	2	30	3	5	1	3	0	1	11	0	4	1	3	1	1	1	5	0			0	0				4	0	0	0	0	0	0	0	0	0	0	0	0	0	0	0	0	0	0	0	0	0	0
6	6	2	37	2	3	2	1	1	0	5	1	0	0	3	2	1	1	5	0			0	0				3	1	1	0	0	1	1	1	1	1	1	1	0	0	1	0	0	0	1	1	1	1	1
6	6	1	55	2	5	1	2	1	0	5	0	0	0	2	50	1	1	3	0			0	0				3	1	1	0	0	0	1	1	1	1	1	1	1	1	1	0	0	1	1	1	1	0	1
1	1	2	33	2	5	1	2	1	0	4	1	0	2	1	6	1	1	3	0			0	0				3	1	1	0	0	0	1	1	1	1	1	1	1	1	1	0	1	1	1	1	1	1	0
2	2	2	36	2	5	1	2	1	0	4	1	1	2	2	2	1	1	3	0			0	0				50	1	1	0	0	1	1	1	1	1	1	1	1	1	1	0	1	0	1	0	1	0	0
1	1	2	41	2	5	1	2	1	0	4	1	0	2	1	6	1	1	2	0			0	0				3	1	1	0	0	0	1	1	0	0	1	1	1	1	0	0	0	0	1	1	1	0	1
1	1	2	27	1	4	1	2	0	1	6	1	0	2	3	2	1	1	3	0			0	2				3	1	1	0	0	0	1	1	1	1	1	1	1	1	1	1	1	1	1	1	1	0	0
6	6	1	58	2	3	3	2	1	1	11	1	0	2	3	3	1	1	4	0			0	0				50	1	1	0	1	0	1	0	1	1	1	1	0	0	1	1	1	0	1	1	1	0	0
6	6	2	47	2	5	1	2	1	0	5	0	5	3	1	5	1	1	4	0			0	0				3	1	1	0	0	1	1	1	1	1	1	1	1	1	1	1	1	1	1	1	1	1	1
6	6	2	23	1	4	1	3	0	1	7	1	0	0	2	4	1	1	4	0			0	1	1	0		3	1	1	0	1	0	1	1	1	1	1	1	0	1	1	0	0	1	1	1	1	0	1
1	1	2	46	2	5	1	2	1	1	4	1	0	2	1	6	1	1	4	0			0	0				3	1	1	0	0	0	1	1	0	1	1	1	1	1	1	1	1	1	1	1	1	1	1
6	6	2	23	1	4	2	1	0	1	7	1	0	0	4	2	1	1	50	0			0	0				3	0	1	0	1	1	1	1	1	1	1	1	0	1	1	0	0	0	1	1	1	0	0
1	1	2	33	2	5	1	2	1	0	4	1	0	2	3	2	1	1	3	0			0	0				3	1	1	0	0	0	1	1	1	1	1	1	1	1	0	1	1	1	1	1	1	1	1
1	1	2	46	2	2	1	7	1	0	8	1	50	0	1	3	1	1	3	0			0	1	1	0		3	0	1	0	0	0	1	0	0	1	0	0	0	0	1	1	1	0	1	1	1	0	0
1	1	2	40	2	4	2	1	1	0	4	1	50	2	3	50	1	1	3	0			0	0				3	0	0	0	0	0	0	0	0	0	0	0	0	0	0	0	0	0	0	0	0	0	0
1	1	2	31	2	5	1	2	1	0	4	1	0	2	2	4	1	1	4	0			0	1	1	1	2	3	1	1	0	1	1	1	0	1	1	0	0	0	0	1	1	1	0	1	1	1	1	1
1	1	2	53	2	4	2	1	1	1	3	1	0	2	3	50	1	1	3	0			0	0				3	0	1	0	0	0	1	0	1	1	0	1	0	0	0	0	1	0	1	0	1	0	0
1	1	2	30	3	4	1	3	1	0	3	1	0	2	3	50	1	1	50	0			0	0				3	1	1	1	0	0	1	1	1	1	1	1	1	1	1	0	0	1	1	0	1	1	1
1	1	1	18	1	4	2	1	0	1	5	1	0	2	2	50	1	1	50	0			0	0				50	1	0	0	0	1	1	0	1	1	0	1	1	1	1	0	1	1	1	1	1	1	1
1	1	2	30	2	4	1	3	1	1	4	1	50	2	3	50	1	1	6	0			0	0				3	0	1	0	0	0	0	1	0	0	1	1	0	0	1	1	0	1	0	0	0	1	0
1	1	2	37	2	4	2	1	0	0	2	1	0	2	3	4	1	1	3	0			0	0				3	0	1	0	0	0	1	0	1	1	0	1	0	0	1	1	1	0	1	1	1	1	1
1	1	1	20	1	4	2	1	0	1	5	1	0	2	2	50	1	1	3	0			0	0				3	1	1	0	0	0	1	0	1	1	1	1	1	1	1	0	1	0	0	0	0	0	0
1	1	2	42	2	4	2	3	1	0	6	1	2	2	2	5	1	1	2	0			0	0				3	0	1	0	0	0	1	0	1	1	0	1	0	0	1	1	0	1	1	1	1	1	0
1	1	2	33	1	5	1	3	0	1	3	1	0	1	3	50	1	1	50	0			0	0				3	1	1	0	1	1	1	0	1	1	0	1	0	0	1	1	1	0	1	1	1	1	0
1	1	2	40	2	5	1	2	0	0	2	1	0	2	3	5	1	1	3	0			0	0				3	1	1	0	0	0	1	0	1	1	1	1	1	1	1	0	1	1	1	1	1	0	1
6	6	1	22	1	4	1	9	0	1	8	0	4	2	3	50	1	1	50	0			0	0				50	1	1	0	1	1	1	1	1	1	1	1	0	1	1	1	0	0	1	1	1	0	1
1	1	1	18	1	3	1	2	0	1	5	1	0	1	2	50	1	1	4	0			0	0				50	1	1	0	0	0	1	0	1	0	0	1	0	1	1	0	1	1	1	1	1	1	0
1	1	2	23	1	5	1	2	0	1	4	1	5	2	2	6	1	1	5	0			0	0				3	1	1	0	0	0	1	0	0	1	1	0	1	0	0	1	1	1	1	1	1	1	1
1	1	2	41	2	4	1	9	1	1	7	1	0	2	3	4	1	1	3	0			0	0				50	1	1	0	1	1	1	1	1	0	1	1	1	1	1	0	0	1	1	1	1	1	1
1	1	2	45	2	4	1	3	1	1	4	1	5	2	3	2	1	1	3	0			0	0				3	0	1	0	0	0	0	0	0	0	0	0	0	0	0	0	1	0	0	0	0	0	0
1	4	1	26	1	4	1	2	0	0	4	1	0	2	3	6	1	1	50	0			0	0				50	1	1	0	1	1	1	0	1	1	1	0	0	1	1	1	1	0	1	1	1	0	0
6	6	2	30	1	4	2	3	0	1	8	1	0	1	1	50	1	1	50	0			0	0				3	0	1	0	0	0	1	0	0	1	0	1	0	0	1	1	0	0	1	1	1	0	0
6	6	1	23	1	4	2	1	0	1	11	1	0	1	1	50	1	1	50	0			0	0				50	1	1	0	0	0	1	1	1	1	1	1	1	1	1	1	0	0	1	1	1	0	1
1	1	2	30	2	5	1	2	1	1	11	1	0	2	2	4	1	1	3	0			0	0				3	1	1	0	0	1	1	1	1	1	1	1	1	1	0	1	0	1	1	1	1	1	1
4	4	1	26	1	5	1	2	0	1	2	0	0	0	2	5	1	1	2	0			0	0				3	1	1	0	0	0	1	1	1	1	0	1	1	1	0	0	1	1	1	0	1	0	1
1	1	2	24	1	5	1	7	0	1	4	0	0	2	2	50	1	1	50	0			0	2				50	1	1	0	1	1	1	1	1	1	1	1	1	1	1	1	1	1	1	1	1	1	1
1	1	2	37	2	4	2	1	1	1	4	1	0	3	3	50	1	1	3	0			0	0				3	0	1	0	0	0	1	1	1	1	1	1	1	1	1	0	1	1	1	1	1	0	0
1	4	2	24	1	4	2	1	0	1	4	1	0	1	2	4	1	1	50	0			0	0				3	1	1	0	0	1	1	0	1	1	0	1	0	0	1	1	0	0	1	1	1	0	0
1	1	1	26	1	4	1	9	0	1	6	0	0	3	3	50	1	1	4	0			0	1	2	1	7	3	0	1	0	0	0	1	0	1	1	0	1	0	1	0	0	1	0	0	1	1	0	0
1	1	2	39	2	4	2	9	1	0	5	1	0	0	2	4	1	1	3	0			0	0				3	1	1	0	0	0	1	0	1	1	0	1	0	0	1	1	0	0	1	1	1	0	0
1	1	1	24	1	4	2	1	0	1	4	0	0	2	2	2	1	1	3	0			0	2				3	0	1	0	0	0	0	0	0	1	0	0	1	1	1	1	1	0	1	1	1	0	0
5	5	2	31	1	5	1	2	0	1	5	0	0	1	2	6	1	1	2	0			0	0				3	1	1	1	1	1	1	1	1	1	0	1	0	1	0	0	0	1	1	1	1	1	1
1	1	2	41	2	4	1	3	1	0	5	1	50	2	2	50	1	1	50	0			0	2				3	1	1	0	0	1	1	1	1	1	1	1	0	0	1	1	1	1	1	1	1	1	1
6	6	2	23	1	4	2	1	0	1	5	1	2	2	3	50	1	1	50	0			0	0				50	1	1	0	0	1	1	1	1	1	1	1	0	1	1	1	0	1	1	1	1	1	1
5	5	2	20	1	4	2	1	0	0	6	0	0	1	3	50	1	1	50	0			0	0				50	1	1	0	1	0	1	1	1	1	1	1	1	1	1	0	1	1	1	1	1	1	1
4	4	1	60	3	4	1	9	1	1	4	1	50	1	3	50	1	1	50	0			0	0				3	0	1	0	0	0	1	0	1	1	1	1	0	1	1	1	1	1	1	1	1	1	1
2	2	1	21	1	4	1	3	0	1	5	0	0	1	3	50	1	1	50	0			0	0				3	1	1	0	0	0	1	1	1	1	1	1	0	1	1	0	0	0	1	0	1	1	1
1	1	2	48	2	5	1	3	1	1	4	1	50	2	2	50	1	1	3	0			0	0				3	1	1	0	0	0	1	0	1	1	0	0	0	0	0	0	1	0	1	1	1	0	0
1	1	2	29	2	4	1	2	1	0	4	1	0	3	2	4	1	1	5	0			0	2				3	0	1	1	1	0	1	1	1	1	1	1	1	1	1	0	1	1	1	1	1	1	1
1	1	2	36	2	4	2	1	1	1	4	1	50	2	3	4	1	1	3	0			0	0				3	0	1	0	0	0	1	0	0	1	0	0	0	0	0	1	1	0	0	0	0	0	0
5	5	2	36	1	4	1	2	0	0	1	1	0	1	3	2	1	1	3	0			0	0				3	1	1	0	1	0	1	1	1	1	1	1	0	1	1	1	0	1	1	1	1	1	1
1	1	2	22	1	4	2	7	0	1	3	1	0	2	3	50	1	1	50	0			0	0				3	0	1	0	0	1	1	1	0	1	1	0	0	1	0	0	1	0	1	1	0	1	0
1	1	2	29	1	4	1	2	0	0	2	1	0	2	3	50	1	1	2	0			0	0				3	1	1	0	0	0	1	1	1	1	1	0	1	1	0	0	1	1	1	0	1	0	0
6	6	1	30	2	5	1	2	1	0	4	0	0	2	1	50	1	1	50	0			0	0				2	1	1	0	0	1	1	1	1	1	1	1	1	1	1	0	1	1	1	1	1	1	1
1	1	2	23	1	5	1	2	0	1	3	1	50	1	4	50	1	1	2	0			0	2				3	0	1	0	0	1	1	0	1	1	0	1	0	0	1	1	1	0	1	1	1	0	0
2	2	2	23	1	4	2	1	0	1	4	1	5	0	2	6	1	1	2	0			0	0				3	1	1	0	1	1	1	1	1	1	1	1	1	1	1	1	1	1	1	1	1	1	1
1	1	2	45	2	4	2	1	1	1	5	1	7	2	3	50	1	1	50	0			0	0				3	0	1	0	0	0	1	0	1	1	1	1	0	1	0	1	1	0	1	1	1	0	0
1	1	2	41	2	3	2	1	1	0	4	1	50	2	3	2	1	1	3	0			0	0				3	0	1	0	0	0	0	0	0	0	0	1	0	0	0	1	1	1	1	1	1	0	1
2	2	1	25	1	4	1	2	0	0	1	0	50	0	2	6	1	1	2	0			0	0				3	1	1	0	0	0	1	0	1	1	1	1	1	1	1	1	1	1	1	1	1	1	1
1	1	2	23	1	4	1	2	0	1	5	1	0	1	3	3	1	1	3	0			0	0				3	0	1	0	0	0	0	0	1	0	1	0	0	0	0	0	0	0	1	1	1	0	0
1	1	2	48	2	4	2	1	1	0	5	1	1	2	2	50	1	1	3	0			0	0				3	1	1	0	1	1	1	0	1	1	0	1	0	0	0	0	1	0	1	1	0	0	0
2	2	1	32	1	4	1	4	0	1	10	1	0	0	3	3	1	1	4	0			0	0				50	1	1	0	0	0	1	0	1	1	1	1	1	1	1	0	1	1	1	0	1	0	1
1	1	2	41	3	4	2	1	1	1	5	1	0	2	3	4	1	1	3	0			0	0				3	0	1	0	0	0	1	1	1	1	1	1	1	1	1	1	1	1	1	1	0	0	0
2	2	2	24	1	5	1	2	0	1	6	1	0	1	2	6	1	1	2	0			0	0				2	1	1	0	0	1	1	1	1	1	1	1	1	1	0	0	1	1	1	1	1	1	1
6	6	2	40	2	5	1	3	1	1	7	1	0	1	3	2	1	1	4	0			0	0				3	1	1	0	0	0	1	0	1	1	1	1	1	1	1	0	1	0	1	1	1	0	0
1	1	2	29	2	4	1	2	1	0	3	1	0	2	2	4	1	1	50	0			0	0				3	0	1	0	0	0	1	0	1	1	0	1	0	0	1	0	1	1	1	1	1	1	1
1	2	1	28	1	4	1	2	0	1	7	1	0	1	2	50	1	1	3	0			0	0				3	1	1	0	0	0	1	1	1	0	1	1	0	1	1	1	0	0	1	1	1	1	0
6	6	1	30	2	4	1	2	1	1	7	0	0	2	2	2	1	1	2	0			0	0				3	1	1	0	1	1	1	0	1	1	0	1	0	1	1	0	1	1	1	1	1	1	1
1	1	2	21	1	4	2	1	0	1	4	1	0	2	3	2	1	1	50	0			0	0				3	0	1	0	0	0	1	0	0	1	0	1	0	1	0	1	1	0	0	0	1	1	1
1	1	2	31	2	4	1	3	1	0	5	1	0	1	3	5	1	1	3	0			0	0				3	1	1	0	0	0	1	0	1	1	0	1	0	1	1	1	1	0	1	1	1	0	0
1	1	2	31	2	4	2	9	1	1	6	1	50	1	3	50	1	1	3	0			0	0				3	0	1	0	0	0	0	0	0	1	0	0	0	0	0	1	1	0	0	1	1	1	1
1	1	2	55	3	4	1	3	1	1	3	1	50	1	3	2	1	1	3	0			0	0				3	0	1	0	0	0	1	0	1	1	1	1	0	1	1	1	1	0	1	1	1	0	0
1	1	2	45	2	4	2	1	1	0	6	1	4	2	1	4	1	1	3	0			0	0				3	1	1	0	0	0	1	1	0	1	1	1	1	1	1	1	1	1	1	1	1	1	1
6	6	1	23	2	4	2	3	0	1	11	0	0	1	1	6	1	1	6	0			0	0				1	0	0	0	0	0	1	1	0	0	1	0	1	1	0	0	0	0	0	0	0	0	0
6	6	1	57	2	5	1	2	1	1	8	1	50	1	3	5	1	1	50	0			0	0				50	1	1	0	0	1	1	1	1	0	0	1	0	0	1	1	0	1	1	1	1	0	0
1	1	2	25	1	4	1	4	0	1	3	1	0	1	1	50	1	1	4	0			0	0				3	1	1	0	1	1	1	0	1	0	0	1	0	0	1	0	1	0	1	1	1	0	0
1	1	2	40	1	5	1	2	0	1	3	0	0	0	3	3	1	1	3	0			0	1	7	0		3	1	1	0	0	1	1	1	0	1	1	0	1	1	0	0	1	0	1	1	1	0	0
1	1	1	27	2	4	1	2	1	1	5	1	0	2	2	4	1	1	3	0			0	0				3	1	1	0	0	0	1	0	0	1	1	0	1	1	0	0	1	1	1	1	1	0	1
1	1	2	38	2	4	1	3	1	0	6	1	0	1	2	4	1	1	3	0			0	0				3	0	1	0	0	0	1	0	1	1	1	1	0	0	0	1	1	0	1	1	0	0	0
5	5	2	21	1	4	1	9	0	0	5	0	0	3	3	50	1	1	3	0			0	0				50	1	1	0	0	1	1	0	1	1	0	1	0	0	1	0	1	1	1	1	0	1	0
6	6	2	20	1	4	2	2	0	1	5	0	50	1	1	5	1	1	50	0			0	0				3	1	0	0	0	0	1	1	1	1	1	1	1	1	1	1	1	1	1	1	1	1	1
6	6	2	45	2	4	1	2	1	0	5	1	50	3	1	50	1	1	50	0			0	0				50	1	1	0	1	1	1	1	1	1	1	1	1	1	1	0	0	1	1	1	1	1	1
1	1	2	27	1	4	1	2	0	1	5	1	0	2	2	2	1	1	3	0			0	0				3	1	1	0	1	1	1	1	1	1	1	0	1	1	1	0	0	1	1	1	1	1	1
2	2	2	23	1	4	2	9	0	1	5	1	4	0	2	4	1	1	3	0			0	0				3	1	1	0	0	1	1	1	1	1	1	1	1	1	1	0	0	1	1	1	1	1	1
6	6	1	66	2	4	1	2	1	1	8	0	5	1	4	2	1	1	5	0			0	0				2	0	1	0	0	1	1	1	1	1	1	1	0	1	1	1	1	1	1	0	1	0	0
6	6	1	34	2	4	1	9	1	1	11	0	0	2	3	4	1	1	4	0			0	0				3	0	0	0	0	0	1	0	1	1	0	1	0	0	0	0	0	0	0	0	0	0	0
1	1	2	27	2	4	1	2	1	0	3	1	0	0	3	6	1	1	2	0			0	0				3	1	1	0	0	1	1	1	1	0	1	1	0	1	1	0	1	0	1	1	1	0	0
6	6	2	23	1	3	1	3	0	0	7	0	0	2	2	2	1	1	6	0			0	0				3	1	0	0	0	0	0	0	0	0	0	0	0	0	0	0	0	0	0	0	0	0	0
6	6	1	52	2	4	1	2	1	1	5	0	0	2	1	1	1	1	4	0			0	2				50	1	1	1	1	1	1	1	1	1	1	1	1	1	1	0	0	1	1	1	1	1	1
5	5	2	51	2	4	2	1	1	1	3	1	0	2	1	4	1	1	4	0			0	0				3	1	1	0	1	0	1	1	1	1	1	1	1	1	1	0	1	1	1	1	1	1	1
1	6	2	19	1	4	2	1	0	1	6	1	0	3	3	2	1	1	5	0			0	0				50	1	1	0	0	1	1	1	1	1	0	1	0	1	1	0	0	0	1	1	1	0	0
1	1	2	44	2	4	2	1	1	1	6	1	50	2	2	4	1	1	50	0			0	0				3	0	1	0	0	0	1	0	1	1	0	0	0	0	1	1	1	0	1	1	0	0	0
2	2	1	23	1	4	2	3	0	0	8	1	0	0	1	50	1	1	50	0			0	0				3	1	1	0	0	1	1	0	1	1	1	1	0	1	1	1	1	0	1	1	1	0	1
6	6	2	20	1	4	2	1	0	1	5	1	4	2	2	50	1	1	50	0			0	0				2	1	1	0	1	0	1	0	1	1	0	1	1	0	1	0	1	1	1	1	1	0	0
6	6	2	26	2	4	1	2	1	0	3	1	0	1	1	50	1	1	50	0			0	0				50	1	1	0	1	0	1	1	1	1	1	1	1	1	1	0	1	1	1	1	1	1	1
2	2	2	33	3	4	1	2	0	1	5	1	0	3	1	6	1	1	4	0			0	0				50	1	1	0	0	1	1	1	1	1	1	1	1	1	1	0	0	1	1	1	1	1	1
6	6	2	35	2	1	2	1	1	0	3	1	0	0	2	4	1	1	2	0			0	0				3	0	0	0	0	0	0	0	0	0	0	0	0	0	0	0	0	0	0	0	0	0	0
1	1	2	48	2	4	1	3	1	0	7	1	50	1	4	2	1	1	3	0			0	0				3	0	1	0	0	0	1	0	1	1	0	1	0	0	1	1	1	0	1	1	1	0	0
1	6	2	20	1	4	2	1	0	1	4	0	4	2	2	50	1	1	50	0			0	0				3	0	0	0	0	0	0	0	1	0	0	0	0	0	1	0	0	0	1	1	0	0	0
1	2	2	56	2	5	1	3	0	1	5	1	50	2	2	4	1	1	4	0			0	0				3	1	1	0	0	1	1	0	1	1	0	1	1	0	1	1	1	0	1	1	1	0	0
5	5	1	23	1	4	1	7	0	1	5	1	0	1	2	50	1	1	2	0			0	0				3	1	1	0	0	1	1	0	1	1	1	1	0	1	1	1	1	1	1	1	1	1	1
6	6	1	30	2	3	2	9	1	1	7	0	0	1	4	3	1	1	50	0			0	0				3	0	1	0	0	1	1	0	1	1	0	1	0	0	1	1	1	0	1	1	1	0	0
1	1	2	62	3	4	1	9	1	1	4	0	50	1	2	4	1	1	3	0			0	0				3	0	1	0	0	0	1	0	0	1	0	1	0	0	0	1	1	0	0	1	1	0	0
2	2	2	30	2	4	2	1	1	0	4	1	0	2	1	50	1	1	50	0			0	0				50	1	1	0	0	0	1	1	1	1	1	1	1	0	1	1	1	1	1	1	1	1	1
6	6	2	19	1	4	2	2	0	1	7	1	50	1	3	2	1	1	3	0			0	0				3	0	1	0	1	0	1	1	1	0	1	1	0	1	1	0	0	0	1	1	1	0	0
6	6	1	40	2	4	1	7	1	0	3	0	0	0	3	50	1	1	50	0			0	2				3	1	1	0	0	0	1	0	1	1	1	1	0	0	1	0	1	0	1	1	1	0	0
1	2	2	31	2	5	1	3	1	1	6	1	0	1	2	6	1	1	4	0			0	0				3	0	1	0	0	1	1	1	1	1	1	1	0	1	1	1	1	0	1	1	1	0	0
6	6	1	50	2	5	1	3	1	0	6	1	1	2	2	4	1	1	50	0			0	0				3	1	1	0	0	0	1	0	1	1	1	1	1	1	1	1	1	0	1	1	1	1	1
6	6	1	20	1	3	2	1	0	1	11	1	0	2	2	4	1	1	3	0			0	0				3	1	0	0	1	1	1	0	1	1	0	1	1	1	0	0	0	0	1	1	0	0	0
6	6	2	21	1	4	2	1	0	1	6	1	0	2	2	50	1	1	50	0			0	0				50	1	1	0	0	0	1	1	1	1	1	1	1	1	1	0	0	1	1	1	1	0	0
6	6	1	24	1	4	2	1	0	1	11	0	4	2	3	2	1	1	3	0			0	0				50	1	1	0	0	1	1	1	1	1	1	1	0	1	1	1	1	1	1	1	1	1	1
6	6	2	26	1	4	1	2	0	1	5	1	0	3	1	5	1	1	50	0			0	0				50	1	1	0	1	1	1	1	1	1	1	1	0	0	1	1	1	0	1	1	1	1	1
1	6	2	19	1	4	2	1	0	1	6	1	0	2	2	2	1	1	50	0			0	0				3	0	0	0	0	0	0	0	1	1	1	1	0	0	1	0	0	0	1	1	1	0	0
6	6	1	20	1	4	2	1	0	1	10	0	0	0	1	50	1	1	5	0			0	0				2	1	0	0	0	0	1	0	1	1	0	1	0	0	1	0	0	0	1	0	1	0	0
6	6	1	22	2	4	2	1	1	1	11	0	0	3	1	6	1	1	1	0			0	0				3	1	1	0	0	0	1	0	1	1	0	1	0	0	1	1	1	1	1	0	1	1	0
6	6	2	19	1	4	2	7	0	1	6	1	0	1	1	3	1	1	6	0			0	0				50	1	1	0	0	1	1	1	1	1	1	1	1	1	1	1	0	1	1	1	1	0	1
6	6	1	22	1	4	2	1	0	1	10	0	0	0	3	6	1	1	50	0			0	0				50	1	1	0	1	0	1	1	1	1	1	1	1	1	1	0	1	1	1	1	1	1	1
6	6	1	21	1	4	2	1	0	1	10	1	0	1	1	50	1	1	1	0			0	0				50	1	0	0	0	1	1	0	1	1	1	1	1	1	1	0	1	1	1	1	0	0	0
4	4	2	26	1	5	1	2	0	1	4	1	0	2	3	3	1	1	5	0			0	0				3	1	1	0	1	0	1	1	1	1	1	1	1	1	1	0	1	1	1	1	1	1	1
6	6	2	34	2	4	2	1	1	1	8	1	0	0	1	2	1	1	50	0			0	0				50	1	1	0	1	1	1	1	0	1	1	0	1	1	1	0	0	1	1	1	1	1	1
6	6	1	40	2	4	1	2	1	1	9	1	1	1	2	1	1	1	2	0			0	0				50	1	1	0	1	1	1	1	1	1	1	1	1	1	1	0	1	1	1	1	1	1	1
1	1	2	28	1	5	1	2	0	1	6	1	4	3	3	50	1	1	3	0			0	0				3	1	1	0	0	0	1	1	1	1	1	1	0	1	1	0	1	1	1	0	1	1	1
1	1	2	43	2	4	2	1	1	0	6	1	0	3	2	50	1	1	3	0			0	0				3	0	1	0	0	0	1	0	1	1	0	0	0	0	0	1	0	0	1	1	0	0	0
6	6	1	49	2	5	1	2	1	0	6	0	2	0	2	50	1	1	50	0			0	0				50	1	1	0	1	1	1	1	1	1	0	1	0	1	1	1	1	1	1	1	1	0	0
5	5	1	13	1	2	2	1	0	1	6	0	0	2	2	50	1	1	50	0			0	0				50	1	1	0	0	0	1	0	1	1	0	1	1	1	1	1	0	1	1	1	1	1	1
6	6	2	21	1	4	2	1	0	1	6	1	4	1	1	6	1	1	4	0			0	0				3	1	1	0	0	0	1	1	1	1	1	1	1	1	1	0	1	1	1	1	1	0	0
6	6	2	38	2	5	1	2	1	1	4	1	0	1	2	2	1	1	2	0			0	0				3	1	1	0	0	0	1	1	1	1	1	1	1	1	1	0	1	0	1	1	1	0	1
6	6	2	22	1	4	2	1	0	1	6	1	0	0	2	6	1	1	5	0			0	0				2	1	1	0	0	0	1	1	1	1	1	0	1	1	0	1	0	1	1	1	1	1	1
1	1	2	60	3	4	2	1	1	0	3	1	50	2	3	50	1	1	4	0			0	0				3	1	1	0	1	0	1	0	1	1	1	1	1	1	1	0	1	1	1	0	1	1	0
6	6	1	37	2	3	1	2	1	0	11	0	0	0	3	50	1	1	50	0			0	0				50	1	1	0	0	0	1	1	1	1	1	0	0	1	1	0	0	1	1	1	1	1	1
6	6	1	29	2	4	1	2	0	1	9	0	0	2	2	1	1	1	50	0			0	0				50	1	1	0	1	0	1	1	1	1	1	1	1	1	0	0	0	1	1	1	1	1	1
6	6	1	33	2	3	1	2	1	1	5	0	0	2	2	3	1	1	50	0			0	0				50	1	1	0	1	0	1	1	1	1	1	1	1	1	1	0	0	1	1	1	1	1	1
5	5	1	35	1	5	2	1	0	1	6	1	0	2	2	50	1	1	50	0			0	0				2	1	1	0	0	0	1	0	1	1	1	1	1	1	1	0	1	1	1	1	1	1	1
2	2	1	42	2	5	1	2	1	0	7	1	0	2	2	50	1	1	50	0			0	0				50	1	1	1	1	1	1	1	1	1	1	1	0	1	1	0	0	1	1	1	1	1	1
6	6	1	24	1	3	2	1	0	1	7	1	0	2	4	50	1	1	50	0			0	0				2	1	1	0	0	1	1	1	1	1	0	1	0	1	0	0	0	1	1	0	1	1	1
1	1	2	19	1	4	1	2	0	0	5	0	0	1	4	3	1	1	5	0			0	0				3	0	1	0	0	1	1	0	1	0	1	0	0	0	0	0	1	0	0	1	1	0	1
4	4	2	26	1	5	1	2	0	0	10	1	0	0	2	3	1	1	2	0			0	0				3	0	1	0	1	0	1	1	1	1	1	0	1	1	0	1	1	1	1	1	1	1	1
6	6	1	24	1	4	2	1	0	0	1	0	0	2	5	50	1	1	5	0			0	0				3	1	1	0	0	0	1	1	1	1	1	0	0	0	1	1	0	0	1	1	1	1	1
6	6	1	28	2	4	1	2	1	1	5	1	0	1	1	50	1	1	50	0			0	0				50	1	1	0	1	0	1	1	1	1	1	0	1	1	0	0	0	1	1	1	1	1	0
1	1	2	31	2	4	1	2	1	0	4	1	0	2	3	4	1	1	3	0			0	0				3	0	1	0	0	0	1	0	1	1	0	0	0	0	0	1	1	0	1	1	1	0	0
2	2	1	46	2	4	1	9	1	0	2	1	1	2	3	50	1	1	50	0			0	0				50	1	1	0	0	1	1	0	1	1	0	1	0	1	1	1	1	0	1	0	1	0	0
6	6	1	22	1	4	2	1	0	1	6	0	0	2	1	6	1	1	2	0			0	0				2	1	1	1	0	1	1	1	1	1	1	1	1	1	1	1	1	1	1	1	1	1	1
5	50	2	52	2	3	2	1	1	1	4	1	1	0	4	2	1	1	3	0			0	2				2	1	1	0	1	0	1	1	1	1	0	1	0	1	1	1	0	1	1	1	1	1	1
6	6	2	35	2	4	1	2	1	0	5	1	0	1	4	2	1	1	3	0			0	0				3	0	1	0	0	1	1	1	1	1	1	1	1	1	1	0	0	0	1	1	1	0	0
6	6	1	40	2	4	1	3	1	0	3	1	0	0	3	3	1	1	3	0			0	0				3	0	0	0	1	0	1	0	1	0	0	0	0	0	0	0	1	0	0	0	0	0	0
5	5	2	66	2	5	3	1	1	1	6	1	0	2	2	50	1	1	4	0			0	0				50	1	1	0	0	0	1	0	1	1	0	1	1	1	1	0	1	1	1	1	1	1	1
6	6	1	23	1	4	2	1	0	1	11	0	0	2	2	50	1	1	50	0			0	0				50	1	1	0	0	0	1	1	1	1	1	1	1	1	1	1	1	1	1	1	1	1	1
6	6	2	30	1	5	1	3	0	1	6	1	0	3	1	5	1	1	6	0			0	0				3	1	1	0	1	1	1	0	1	1	0	1	0	0	1	0	1	0	1	1	1	0	0
5	5	1	76	2	5	3	1	1	1	6	1	0	2	1	50	1	1	4	0			0	0				2	1	1	0	0	1	1	1	1	1	1	1	0	1	1	1	1	0	1	1	1	0	0
6	6	2	50	2	4	1	3	1	1	5	1	0	1	2	2	1	1	2	0			0	0				50	1	1	0	1	1	1	1	1	1	1	1	1	1	1	0	0	0	1	1	1	1	1
6	6	2	25	1	5	2	1	0	1	7	1	4	2	2	50	1	1	50	0			0	1	4	1	2	50	1	1	0	1	0	1	1	1	1	1	1	1	0	1	1	1	0	1	1	1	1	1
6	6	1	22	1	4	2	2	0	1	6	0	0	2	3	50	1	1	2	0			0	0				3	1	1	0	0	0	1	1	0	1	1	1	1	1	0	1	1	1	1	1	1	0	1
1	1	2	20	1	4	2	1	0	1	5	1	5	2	2	50	1	1	3	0			0	0				50	1	1	0	0	0	1	1	1	1	1	0	1	1	1	0	0	1	1	0	1	1	1
1	1	2	37	2	5	1	2	1	0	4	1	0	2	3	4	1	1	50	0			0	0				3	1	1	0	0	0	1	1	0	1	1	0	1	1	0	0	0	1	1	1	1	0	0
6	6	2	35	1	4	1	2	0	1	11	1	0	2	3	2	1	1	50	0			0	0				3	1	1	0	0	0	1	1	1	1	1	1	1	1	1	1	0	1	1	1	1	1	0
6	6	1	22	1	4	2	1	0	1	8	1	50	0	3	50	1	1	3	0			0	0				3	1	0	1	0	1	1	1	1	1	1	1	1	1	1	1	0	0	1	1	1	0	0
6	6	1	22	1	4	2	1	0	1	10	0	0	2	2	50	1	1	50	0			0	0				2	1	1	0	0	0	1	1	1	1	1	1	1	1	1	0	1	1	1	0	1	1	1
1	1	1	18	1	4	2	2	0	1	5	0	0	1	2	3	1	1	3	0			0	1	2	0		3	0	0	0	0	0	0	0	0	0	0	0	0	0	0	0	0	0	0	0	0	0	0
6	6	2	20	1	4	2	1	0	1	11	1	4	0	2	4	1	1	6	0			0	0				3	0	1	0	0	0	1	0	1	1	1	1	0	1	1	1	1	1	1	1	1	1	1
6	6	2	22	1	4	1	2	0	1	3	1	0	2	2	50	1	1	50	0			0	0				50	1	1	0	0	0	1	1	1	1	1	1	1	1	1	0	0	1	1	1	1	1	1
6	6	2	22	1	4	2	1	0	0	6	1	0	2	3	2	1	1	2	0			0	0				3	1	1	0	0	0	1	0	1	1	1	1	0	1	1	0	1	1	1	1	1	0	1
1	1	2	45	2	3	2	1	1	1	7	1	0	2	1	50	1	1	3	0			0	0				3	0	1	0	0	0	1	1	1	1	1	1	0	1	0	0	1	0	1	0	1	0	0
5	5	1	19	1	4	2	1	0	1	6	1	0	2	3	50	1	1	4	0			0	0				50	1	1	0	1	1	1	0	1	1	0	1	0	1	1	0	1	1	1	1	1	0	1
1	1	2	24	1	4	2	1	0	1	5	1	0	2	2	50	1	1	50	0			0	0				3	1	1	0	1	1	1	0	0	1	0	1	0	0	1	0	1	0	1	1	1	1	0
6	6	1	22	1	4	2	2	0	1	8	0	0	1	2	6	1	1	2	0			0	0				3	1	1	0	0	0	1	1	1	1	1	1	1	1	1	0	0	1	1	0	1	1	1
5	5	1	29	1	4	1	9	0	1	6	0	0	2	3	50	1	1	4	0			0	0				50	1	1	0	0	0	1	0	1	1	0	1	0	1	1	0	1	1	1	0	1	0	1
6	6	2	32	2	4	1	2	1	1	4	1	0	1	2	4	1	1	50	0			0	1	2	0		50	1	1	0	1	1	1	1	1	1	1	1	1	1	1	1	0	1	1	1	1	1	1
6	6	2	17	2	3	2	1	0	1	5	1	0	1	3	4	1	1	1	0			0	0				2	1	1	0	0	0	1	0	1	1	0	1	0	0	1	1	0	0	1	0	1	0	0
6	6	1	34	2	4	1	2	1	1	5	1	0	3	3	50	1	1	50	0			0	0				50	1	1	0	1	1	1	1	1	1	0	1	1	0	1	1	0	1	1	1	1	0	0
6	6	2	24	1	4	2	1	0	1	5	1	4	3	1	2	1	1	50	0			0	0				50	1	1	0	0	0	1	0	1	1	0	1	1	1	1	0	0	0	1	1	1	0	0
6	6	1	21	1	4	2	1	0	1	4	1	0	2	1	6	1	1	2	0			0	0				2	1	1	0	1	0	1	0	1	1	1	1	0	0	0	1	0	1	1	0	1	1	1
6	6	2	24	1	4	2	1	0	1	7	1	0	2	2	50	1	1	50	0			0	0				3	1	1	0	1	0	1	1	1	1	1	0	1	1	0	1	0	1	1	1	1	1	0
6	6	1	23	1	3	2	1	0	0	9	0	0	0	3	4	1	1	6	0			0	0				3	1	1	0	0	0	1	0	1	1	0	1	0	0	1	1	1	0	1	1	0	1	0
6	6	2	20	1	4	2	1	0	1	7	1	0	3	3	50	1	1	50	0			0	0				3	1	1	0	1	1	1	1	1	1	1	1	1	1	1	1	0	1	1	1	1	1	1
2	2	1	40	2	4	1	2	0	0	1	1	0	2	1	5	1	1	4	0			0	0				3	1	1	0	0	1	1	1	1	1	1	1	1	1	1	1	1	0	1	1	1	0	1
6	6	1	20	1	3	1	8	0	0	2	0	0	1	1	50	1	1	2	0			0	0				3	1	1	0	1	1	1	1	1	1	1	1	0	0	1	1	0	0	1	1	1	1	0
6	6	2	19	1	4	2	1	0	1	7	1	0	2	3	50	1	1	50	0			0	0				50	1	1	0	1	1	1	1	1	1	1	1	1	1	1	1	0	1	1	1	1	1	1
6	6	1	24	1	4	1	7	0	1	9	0	0	2	4	3	1	1	5	0			0	0				3	0	1	0	0	0	1	0	0	1	0	0	0	0	0	0	1	0	1	1	0	0	0
1	1	2	25	1	4	1	9	0	0	2	1	0	3	2	50	1	1	50	0			0	0				3	0	1	0	0	0	1	0	0	0	0	0	0	0	0	0	1	0	0	0	0	1	0
5	5	2	27	1	5	1	3	0	0	3	1	0	1	2	5	1	1	50	0			0	1	2	0		50	1	1	0	1	1	1	1	1	1	1	1	0	1	1	0	0	1	1	1	1	1	1
6	6	1	23	1	4	2	1	0	1	10	0	0	2	2	50	1	1	50	0			0	0				3	1	1	0	0	0	1	1	1	1	1	1	1	1	1	1	1	1	1	1	1	1	1
6	6	1	24	1	4	1	2	0	1	3	1	50	0	3	3	1	1	50	0			0	1	7	1	3	3	1	1	0	1	1	1	0	1	1	0	1	0	1	1	1	1	0	1	1	1	1	0
1	1	2	41	2	4	1	3	1	1	4	1	5	2	3	50	1	1	50	0			0	0				3	1	1	0	0	1	1	1	1	1	1	1	0	1	1	1	1	1	1	1	1	1	1
6	6	1	18	1	1	2	1	0	1	7	1	0	1	1	6	1	1	6	0			0	0				3	1	0	0	0	0	1	0	1	1	0	1	0	0	1	1	0	0	1	1	1	0	0
6	6	1	22	1	4	2	1	0	0	1	1	0	2	5	2	1	1	50	0			0	0				3	1	1	0	1	1	1	1	1	1	1	1	1	1	1	0	1	1	1	1	1	0	0
6	6	2	26	2	3	2	1	1	0	4	1	0	1	2	2	1	1	50	0			0	2				3	1	0	0	0	0	1	0	1	1	1	0	1	1	0	0	0	1	1	1	1	1	1
[truncated: 972 more rows]
[truncated: 24 more columns]
